# Supplementary material for: Clinical perspectives on the value of testing for STK11 and KEAP1 mutations in advanced NSCLC
Source: Front Oncol. 2024 Dec 5;14:1459737. doi: 10.3389/fonc.2024.1459737 (PMC11655323; doi:10.3389/fonc.2024.1459737)
Supplement: Supplementary file 2 [file DataSheet2.xlsx]

## Sheet: Supplemental_data
Patient ID	Disease	KRAS Mutation(s)	Pathogentic KRASm?	STK11 Mutation(s)	Pathogenic STK11m?	KEAP1 Mutation(s)	Pathogentic KEAP1m?	PD-L1 Status	TMB value (Muts/Mb)	TMB status
1	Lung Adenocarcinoma	G12C	TRUE		FALSE		FALSE	Positive	16.9	High
2	Lung Adenocarcinoma	G12D	TRUE		FALSE		FALSE	Positive	13.1	Low
3	Lung Adenocarcinoma		FALSE		FALSE		FALSE	Negative	6.9	Low
4	Lung squamous cell carcinoma		FALSE		FALSE		FALSE	Positive	93.1	High
5	Lung Adenocarcinoma	Q61L	TRUE		FALSE		FALSE	Positive	11.5	Low
6	Non-small cell lung carcinoma (NSCLC)	G12C	TRUE		FALSE		FALSE	Positive	10.8	Low
7	Lung squamous cell carcinoma		FALSE		FALSE		FALSE	Positive	18.5	High
8	Lung squamous cell carcinoma		FALSE		FALSE		FALSE	Negative	18.5	High
9	Lung Adenocarcinoma		FALSE		FALSE		FALSE	Positive	3.8	Low
10	Lung Adenocarcinoma	G12C	TRUE		FALSE	W252C	FALSE	Positive	43.1	High
11	Lung squamous cell carcinoma	G12C	TRUE		FALSE		FALSE	Positive	4.6	Low
12	Lung Adenocarcinoma	G13C	TRUE	E165*	TRUE	E493K	FALSE	Negative	20	High
13	Lung Adenocarcinoma	P178A	FALSE		FALSE		FALSE	Positive	19.2	High
14	Lung Adenocarcinoma		FALSE		FALSE		FALSE	Negative	8.5	Low
15	Lung squamous cell carcinoma		FALSE		FALSE		FALSE	NA	3.1	Low
16	Lung Adenocarcinoma	G12C	TRUE		FALSE		FALSE	Positive	28.5	High
17	Lung squamous cell carcinoma		FALSE		FALSE	E149K	FALSE	Positive	17.7	High
18	Lung Adenocarcinoma	G12C	TRUE		FALSE		FALSE	NA	11.5	Low
19	Non-small cell lung carcinoma (NSCLC)		FALSE		FALSE		FALSE	Positive	25.4	High
20	Lung squamous cell carcinoma		FALSE		FALSE		FALSE	Positive	19.2	High
21	Lung squamous cell carcinoma		FALSE		FALSE		FALSE	Negative	4.6	Low
22	Non-small cell lung carcinoma (NSCLC)		FALSE		FALSE		FALSE	Positive	13.8	Low
23	Lung Adenocarcinoma		FALSE		FALSE	G423Afs*35	TRUE	Positive	18.5	High
24	Lung Adenocarcinoma	G12V	TRUE		FALSE	S602Vfs*?	TRUE	Positive	26.9	High
25	Lung squamous cell carcinoma		FALSE		FALSE		FALSE	NA	8.5	Low
26	Lung Adenocarcinoma		FALSE		FALSE		FALSE	Positive	11.5	Low
27	Lung Adenocarcinoma		FALSE		FALSE		FALSE	NA	10	Low
28	Non-small cell lung carcinoma (NSCLC)		FALSE		FALSE	E343*	TRUE	Positive	11.5	Low
29	Non-small cell lung carcinoma (NSCLC)		FALSE		FALSE		FALSE	Positive	11.5	Low
30	Non-small cell lung carcinoma (NSCLC)	G12C	TRUE		FALSE		FALSE	NA	16.2	High
31	Lung Adenocarcinoma		FALSE		FALSE		FALSE	Positive	2.3	Low
32	Lung squamous cell carcinoma		FALSE		FALSE		FALSE	Positive	13.8	Low
33	Lung Adenocarcinoma	G12V	TRUE	C278Wfs*6	TRUE		FALSE	Negative	37.7	High
34	Lung adenosquamous carcinoma	G12D	TRUE		FALSE		FALSE	Positive	7.7	Low
35	Lung Adenocarcinoma	G12D	TRUE	P281Rfs*6	TRUE		FALSE	Positive	33.1	High
36	Lung squamous cell carcinoma		FALSE		FALSE		FALSE	Positive	23.1	High
37	Non-small cell lung carcinoma (NSCLC)		FALSE		FALSE		FALSE	NA	19.2	High
38	Lung Adenocarcinoma		FALSE		FALSE		FALSE	NA	4.6	Low
39	Non-small cell lung carcinoma (NSCLC)	G12A	TRUE		FALSE		FALSE	Positive	12.3	Low
40	Lung Adenocarcinoma	G12V	TRUE	G251V	FALSE	I416F	FALSE	Positive	15.4	Low
41	Lung Adenocarcinoma	Q61H	TRUE		FALSE		FALSE	Positive	16.2	High
42	Lung Adenocarcinoma	G12C	TRUE	C134*	TRUE	G333C	TRUE	Negative	20.8	High
43	Non-small cell lung carcinoma (NSCLC)		FALSE		FALSE		FALSE	Negative	6.9	Low
44	Lung Adenocarcinoma		FALSE		FALSE		FALSE	Negative	9.2	Low
45	Non-small cell lung carcinoma (NSCLC)		FALSE		FALSE		FALSE	Negative	22.3	High
46	Lung Adenocarcinoma	G12C	TRUE	D53Tfs*11	TRUE	T560P	FALSE	Positive	13.8	Low
47	Lung Adenocarcinoma	G12D	TRUE		FALSE		FALSE	Negative	6.2	Low
48	Lung squamous cell carcinoma		FALSE		FALSE	T142M	TRUE	Positive	9.2	Low
49	Lung squamous cell carcinoma		FALSE		FALSE		FALSE	Negative	17.7	High
50	Lung squamous cell carcinoma		FALSE		FALSE		FALSE	Negative	10.8	Low
51	Lung Adenocarcinoma		FALSE	K84*	TRUE	G558W	FALSE	Positive	10	Low
52	Non-small cell lung carcinoma (NSCLC)	G12D	TRUE		FALSE		FALSE	Positive	25.4	High
53	Lung squamous cell carcinoma		FALSE		FALSE		FALSE	Positive	8.5	Low
54	Lung Adenocarcinoma		FALSE	D194Y	TRUE	D422Y	FALSE	Negative	19.2	High
55	Lung Adenocarcinoma		FALSE		FALSE		FALSE	Positive	6.9	Low
56	Lung Adenocarcinoma	G12C	TRUE	K78T	FALSE		FALSE	Positive	6.9	Low
57	Lung Adenocarcinoma	G12V	TRUE		FALSE		FALSE	Positive	8.5	Low
58	Lung Adenocarcinoma		FALSE	Splice Site Disruption	TRUE	G524Afs*8	TRUE	Positive	5.4	Low
59	Non-small cell lung carcinoma (NSCLC)		FALSE		FALSE		FALSE	Positive	10	Low
60	Lung squamous cell carcinoma		FALSE		FALSE		FALSE	Positive	30.8	High
61	Lung Adenocarcinoma		FALSE	Q214*	TRUE		FALSE	Positive	12.3	Low
62	Lung Adenocarcinoma		FALSE		FALSE	R498*	TRUE	Positive	19.2	High
63	Lung Adenocarcinoma	G12V	TRUE		FALSE		FALSE	Negative	6.2	Low
64	Non-small cell lung carcinoma (NSCLC)		FALSE		FALSE		FALSE	Negative	13.1	Low
65	Lung squamous cell carcinoma		FALSE		FALSE		FALSE	Positive	12.3	Low
66	Lung Adenocarcinoma		FALSE		FALSE	G523R	FALSE	Positive	32.3	High
67	Lung Adenocarcinoma		FALSE		FALSE	C288W	FALSE	Negative	38.5	High
68	Non-small cell lung carcinoma (NSCLC)		FALSE		FALSE		FALSE	NA	4.6	Low
69	Lung Adenocarcinoma		FALSE		FALSE		FALSE	Positive	10.8	Low
70	Lung squamous cell carcinoma		FALSE		FALSE	N49T	FALSE	Positive	6.9	Low
71	Lung squamous cell carcinoma		FALSE		FALSE		FALSE	Negative	24.6	High
72	Lung Adenocarcinoma	G12C	TRUE		FALSE		FALSE	Negative	6.2	Low
73	Lung Adenocarcinoma	G12C	TRUE		FALSE		FALSE	Positive	7.7	Low
74	Lung Adenocarcinoma		FALSE		FALSE		FALSE	Positive	15.4	Low
75	Lung Adenocarcinoma		FALSE		FALSE		FALSE	Positive	45.4	High
76	Lung Adenocarcinoma	G12A	TRUE	E199*	TRUE	E192Afs*157	TRUE	Positive	10.8	Low
77	NSCLC (non-squamous)		FALSE		FALSE		FALSE	NA	8.5	Low
78	Non-small cell lung carcinoma (NSCLC)	G12C	TRUE		FALSE	Y206N	FALSE	Positive	8.5	Low
79	NSCLC (non-squamous)		FALSE		FALSE	I125F	FALSE	NA	47.7	High
80	Lung Adenocarcinoma	G12C	TRUE		FALSE	L153F	FALSE	Positive	16.2	High
81	Lung Adenocarcinoma	G12V	TRUE		FALSE		FALSE	Positive	12.3	Low
82	Lung squamous cell carcinoma	G12C	TRUE		FALSE		FALSE	Positive	28.5	High
83	Lung Adenocarcinoma	G12A	TRUE	Splice Site Disruption	TRUE		FALSE	Negative	6.2	Low
84	Non-small cell lung carcinoma (NSCLC)		FALSE		FALSE		FALSE	Positive	6.9	Low
85	Lung squamous cell carcinoma		FALSE		FALSE		FALSE	Positive	5.4	Low
86	Lung squamous cell carcinoma		FALSE		FALSE		FALSE	Positive	21.5	High
87	Lung Adenocarcinoma		FALSE		FALSE		FALSE	Positive	4.6	Low
88	Lung squamous cell carcinoma		FALSE		FALSE		FALSE	Positive	13.8	Low
89	Lung Adenocarcinoma		FALSE		FALSE		FALSE	Positive	4.6	Low
90	Lung Adenocarcinoma		FALSE		FALSE		FALSE	Positive	3.8	Low
91	Lung Adenocarcinoma	G12V	TRUE		FALSE		FALSE	Positive	7.7	Low
92	Non-small cell lung carcinoma (NSCLC)		FALSE		FALSE		FALSE	Positive	10	Low
93	Non-small cell lung carcinoma (NSCLC)		FALSE		FALSE		FALSE	Positive	43.1	High
94	Lung Adenocarcinoma		FALSE		FALSE		FALSE	NA	12.3	Low
95	Lung adenosquamous carcinoma		FALSE		FALSE		FALSE	Positive	11.5	Low
96	Lung Adenocarcinoma	G12D	TRUE		FALSE		FALSE	Positive	11.5	Low
97	Lung Adenocarcinoma		FALSE		FALSE		FALSE	Positive	5.4	Low
98	Lung Adenocarcinoma	G13C	TRUE	G10S E120*	TRUE	F174del	FALSE	Negative	17.7	High
99	Lung squamous cell carcinoma		FALSE		FALSE	Splice Site Disruption	TRUE	Positive	19.2	High
100	Lung Adenocarcinoma	G12C	TRUE		FALSE		FALSE	Positive	4.6	Low
101	Lung squamous cell carcinoma		FALSE		FALSE		FALSE	NA	13.8	Low
102	Lung Adenocarcinoma		FALSE		FALSE		FALSE	Positive	7.7	Low
103	Lung Adenocarcinoma	G12C	TRUE	G242R	FALSE	D526Y	FALSE	Positive	5.4	Low
104	Lung Adenocarcinoma		FALSE		FALSE	A40E	FALSE	Positive	10	Low
105	Non-small cell lung carcinoma (NSCLC)		FALSE		FALSE		FALSE	Positive	3.8	Low
106	Lung squamous cell carcinoma		FALSE		FALSE		FALSE	Positive	10.8	Low
107	Lung Adenocarcinoma		FALSE		FALSE	R320P	FALSE	Positive	45.4	High
108	Lung Adenocarcinoma		FALSE		FALSE		FALSE	Positive	9.2	Low
109	Lung Adenocarcinoma		FALSE		FALSE	S390P	FALSE	Positive	7.7	Low
110	Lung Adenocarcinoma		FALSE		FALSE		FALSE	Positive	14.6	Low
111	Lung Adenocarcinoma		FALSE	P144Lfs*17	TRUE		FALSE	Positive	4.6	Low
112	Lung squamous cell carcinoma		FALSE		FALSE		FALSE	Positive	20.8	High
113	Non-small cell lung carcinoma (NSCLC)	G12V	TRUE		FALSE		FALSE	Positive	53.9	High
114	Lung squamous cell carcinoma		FALSE		FALSE		FALSE	NA	16.9	High
115	Lung Adenocarcinoma		FALSE		FALSE		FALSE	Positive	5.4	Low
116	Lung squamous cell carcinoma		FALSE		FALSE	S102L	TRUE	Positive	12.3	Low
117	Lung Adenocarcinoma		FALSE		FALSE		FALSE	Positive	11.5	Low
118	Non-small cell lung carcinoma (NSCLC)		FALSE		FALSE		FALSE	NA	20	High
119	Lung Adenocarcinoma		FALSE		FALSE	R362Q	FALSE	Negative	8.5	Low
120	Lung Adenocarcinoma		FALSE		FALSE		FALSE	Negative	4.6	Low
121	Lung Adenocarcinoma		FALSE		FALSE		FALSE	Negative	14.6	Low
122	Lung squamous cell carcinoma		FALSE		FALSE		FALSE	Positive	28.5	High
123	Lung Adenocarcinoma		FALSE	M51Rfs*13	TRUE	L373Cfs*27	TRUE	Negative	15.4	Low
124	Lung Adenocarcinoma	G12D	TRUE		FALSE		FALSE	Positive	9.2	Low
125	Lung Adenocarcinoma	G12S	TRUE		FALSE		FALSE	Positive	11.5	Low
126	Lung squamous cell carcinoma		FALSE		FALSE		FALSE	Positive	12.3	Low
127	Lung Adenocarcinoma		FALSE		FALSE		FALSE	Negative	4.6	Low
128	Lung squamous cell carcinoma	G12A	TRUE		FALSE		FALSE	Positive	22.3	High
129	Lung Adenocarcinoma		FALSE		FALSE		FALSE	Positive	20	High
130	Lung squamous cell carcinoma		FALSE		FALSE		FALSE	Positive	6.2	Low
131	Non-small cell lung carcinoma (NSCLC)	G12V	TRUE		FALSE		FALSE	Positive	20.8	High
132	Lung Adenocarcinoma	G12D	TRUE	Splice Site Disruption	TRUE		FALSE	Negative	17.7	High
133	Lung Adenocarcinoma	G12C	TRUE		FALSE		FALSE	Negative	14.6	Low
134	Lung Adenocarcinoma	G13C	TRUE		FALSE		FALSE	Positive	24.6	High
135	Lung Adenocarcinoma		FALSE		FALSE	A510V	FALSE	Positive	26.9	High
136	Lung Adenocarcinoma	G12A	TRUE	P179Rfs*108	TRUE		FALSE	Negative	17.7	High
137	Lung squamous cell carcinoma		FALSE		FALSE		FALSE	Positive	13.1	Low
138	Lung Adenocarcinoma	G12C	TRUE		FALSE		FALSE	Positive	10.8	Low
139	Lung Adenocarcinoma		FALSE		FALSE	Q74*	TRUE	Positive	26.9	High
140	Lung Adenocarcinoma	G12C	TRUE		FALSE		FALSE	Negative	23.8	High
141	Lung squamous cell carcinoma		FALSE		FALSE		FALSE	NA	6.9	Low
142	Lung Adenocarcinoma		FALSE		FALSE		FALSE	Positive	6.9	Low
143	Lung Adenocarcinoma		FALSE		FALSE		FALSE	Negative	10.8	Low
144	Lung Adenocarcinoma		FALSE		FALSE	P278S	TRUE	NA	23.8	High
145	Lung Adenocarcinoma		FALSE		FALSE		FALSE	Positive	0.8	Low
146	Lung Adenocarcinoma		FALSE	Q100*	TRUE		FALSE	Positive	15.4	Low
147	Lung Adenocarcinoma		FALSE		FALSE		FALSE	Negative	9.2	Low
148	Lung Adenocarcinoma	G12A	TRUE		FALSE	E258*	TRUE	Positive	17.7	High
149	Lung Adenocarcinoma	G12F	TRUE		FALSE		FALSE	Negative	4.6	Low
150	Lung Adenocarcinoma	G12V	TRUE		FALSE		FALSE	Positive	16.2	High
151	Lung Adenocarcinoma		FALSE		FALSE		FALSE	Positive	0.8	Low
152	Lung squamous cell carcinoma		FALSE		FALSE		FALSE	Positive	18.5	High
153	Lung Adenocarcinoma		FALSE		FALSE		FALSE	NA	5.4	Low
154	Lung squamous cell carcinoma		FALSE		FALSE		FALSE	Positive	16.2	High
155	Lung Adenocarcinoma	G12V	TRUE		FALSE		FALSE	NA	3.8	Low
156	Lung squamous cell carcinoma		FALSE		FALSE	C226*	TRUE	Negative	33.1	High
157	Lung squamous cell carcinoma		FALSE		FALSE	D236V	FALSE	Negative	9.2	Low
158	Lung Adenocarcinoma	G12C	TRUE		FALSE	I566N	FALSE	Negative	36.9	High
159	Non-small cell lung carcinoma (NSCLC)	G12A	TRUE		FALSE	T142P	FALSE	NA	7.7	Low
160	Non-small cell lung carcinoma (NSCLC)		FALSE		FALSE		FALSE	Negative	12.3	Low
161	Lung squamous cell carcinoma	G13C	TRUE		FALSE		FALSE	Positive	10	Low
162	Lung squamous cell carcinoma		FALSE		FALSE		FALSE	Positive	13.1	Low
163	Lung Adenocarcinoma	G12F	TRUE	E349K E357K	FALSE	R554*	TRUE	Positive	39.2	High
164	Lung squamous cell carcinoma		FALSE		FALSE		FALSE	Positive	7.7	Low
165	Lung squamous cell carcinoma		FALSE		FALSE		FALSE	Positive	19.2	High
166	Lung squamous cell carcinoma		FALSE		FALSE		FALSE	Negative	13.8	Low
167	Lung Adenocarcinoma		FALSE		FALSE		FALSE	Positive	38.5	High
168	Lung Adenocarcinoma		FALSE		FALSE		FALSE	Positive	10	Low
169	Lung Adenocarcinoma		FALSE		FALSE		FALSE	Positive	12.3	Low
170	Lung Adenocarcinoma		FALSE		FALSE		FALSE	Positive	10.8	Low
171	Lung squamous cell carcinoma		FALSE		FALSE		FALSE	NA	10.8	Low
172	Lung squamous cell carcinoma		FALSE		FALSE		FALSE	Positive	12.3	Low
173	Non-small cell lung carcinoma (NSCLC)		FALSE		FALSE	G430V	FALSE	Positive	16.2	High
174	Lung Adenocarcinoma		FALSE		FALSE		FALSE	Positive	5.4	Low
175	Non-small cell lung carcinoma (NSCLC)		FALSE		FALSE	I435dup	FALSE	Negative	12.3	Low
176	Lung Adenocarcinoma	G12V	TRUE	P281Rfs*6	TRUE		FALSE	Negative	5.4	Low
177	Lung Adenocarcinoma	G12C	TRUE		FALSE		FALSE	Positive	24.6	High
178	Lung Adenocarcinoma	G12V	TRUE		FALSE		FALSE	Positive	3.1	Low
179	Lung Adenocarcinoma		FALSE		FALSE		FALSE	Positive	9.2	Low
180	Lung squamous cell carcinoma		FALSE		FALSE		FALSE	Positive	13.1	Low
181	Lung Adenocarcinoma		FALSE		FALSE		FALSE	Negative	6.2	Low
182	Lung squamous cell carcinoma		FALSE		FALSE	S338L	TRUE	Positive	8.5	Low
183	Lung Adenocarcinoma	G12V	TRUE		FALSE		FALSE	Positive	16.9	High
184	Lung Adenocarcinoma		FALSE		FALSE		FALSE	Positive	6.2	Low
185	Lung Adenocarcinoma	G12V	TRUE	Y60Tfs*4 Y60N	TRUE	G524Afs*8	TRUE	Negative	11.5	Low
186	Lung squamous cell carcinoma		FALSE		FALSE		FALSE	Positive	10.8	Low
187	Non-small cell lung carcinoma (NSCLC)		FALSE		FALSE		FALSE	Positive	6.9	Low
188	Lung Adenocarcinoma		FALSE		FALSE		FALSE	Positive	12.3	Low
189	Lung Adenocarcinoma		FALSE		FALSE		FALSE	Positive	2.3	Low
190	Lung squamous cell carcinoma		FALSE		FALSE		FALSE	Positive	19.2	High
191	Lung Adenocarcinoma	G12D	TRUE		FALSE		FALSE	Positive	5.4	Low
192	Lung Adenocarcinoma		FALSE		FALSE		FALSE	Positive	9.2	Low
193	Lung Adenocarcinoma		FALSE		FALSE	G332S	FALSE	NA	13.1	Low
194	Lung squamous cell carcinoma		FALSE		FALSE		FALSE	Negative	49.2	High
195	Lung Adenocarcinoma		FALSE		FALSE		FALSE	Negative	1.5	Low
196	Lung squamous cell carcinoma		FALSE		FALSE		FALSE	NA	20.8	High
197	Lung Adenocarcinoma		FALSE		FALSE		FALSE	NA	11.5	Low
198	Lung squamous cell carcinoma		FALSE		FALSE	R336*	TRUE	Negative	31.5	High
199	Lung squamous cell carcinoma		FALSE		FALSE		FALSE	NA	8.5	Low
200	Lung Adenocarcinoma	G13D	TRUE		FALSE		FALSE	Positive	10.8	Low
201	Non-small cell lung carcinoma (NSCLC)		FALSE	H306Y	FALSE		FALSE	Positive	11.5	Low
202	Non-small cell lung carcinoma (NSCLC)		FALSE		FALSE		FALSE	Negative	5.4	Low
203	Lung Adenocarcinoma	Q61L	TRUE		FALSE		FALSE	Positive	13.8	Low
204	Lung Adenocarcinoma		FALSE		FALSE		FALSE	Positive	9.2	Low
205	Lung squamous cell carcinoma		FALSE		FALSE		FALSE	Positive	20	High
206	Non-small cell lung carcinoma (NSCLC)		FALSE		FALSE		FALSE	Positive	12.3	Low
207	Lung Adenocarcinoma		FALSE		FALSE		FALSE	Positive	9.2	Low
208	Lung Adenocarcinoma	G12C	TRUE		FALSE		FALSE	NA	9.2	Low
209	Lung squamous cell carcinoma		FALSE		FALSE		FALSE	Positive	7.7	Low
210	Lung Adenocarcinoma	G12C	TRUE	D53Gfs*110	TRUE		FALSE	Positive	12.3	Low
211	Lung squamous cell carcinoma		FALSE		FALSE		FALSE	Positive	8.5	Low
212	Lung Adenocarcinoma		FALSE		FALSE		FALSE	Negative	11.5	Low
213	Lung squamous cell carcinoma		FALSE		FALSE		FALSE	Positive	13.8	Low
214	Lung Adenocarcinoma		FALSE		FALSE		FALSE	NA	13.8	Low
215	Lung Adenocarcinoma	G12A	TRUE		FALSE		FALSE	Positive	3.8	Low
216	Lung Adenocarcinoma	G12C	TRUE	C158Vfs*3	TRUE	I164Tfs*65	TRUE	Negative	10.8	Low
217	Lung Adenocarcinoma	G12A	TRUE		FALSE		FALSE	Positive	15.4	Low
218	Lung Adenocarcinoma		FALSE	A205V	FALSE		FALSE	Negative	29.2	High
219	Lung Adenocarcinoma		FALSE		FALSE		FALSE	Positive	7.7	Low
220	Lung Adenocarcinoma	G12V	TRUE	K175*	TRUE		FALSE	Positive	6.2	Low
221	Lung squamous cell carcinoma	G12C	TRUE		FALSE		FALSE	Positive	6.9	Low
222	Non-small cell lung carcinoma (NSCLC)		FALSE		FALSE		FALSE	Positive	15.4	Low
223	Lung Adenocarcinoma		FALSE		FALSE	T314Pfs*4	TRUE	Positive	14.6	Low
224	Lung Adenocarcinoma	G12V	TRUE		FALSE		FALSE	Positive	7.7	Low
225	Lung Adenocarcinoma		FALSE		FALSE		FALSE	Positive	6.2	Low
226	Lung squamous cell carcinoma		FALSE		FALSE		FALSE	Positive	16.9	High
227	Non-small cell lung carcinoma (NSCLC)		FALSE		FALSE		FALSE	NA	9.2	Low
228	Lung Adenocarcinoma		FALSE		FALSE		FALSE	Positive	6.2	Low
229	Non-small cell lung carcinoma (NSCLC)		FALSE		FALSE		FALSE	Positive	6.2	Low
230	Non-small cell lung carcinoma (NSCLC)		FALSE		FALSE		FALSE	Positive	35.4	High
231	Lung Adenocarcinoma	G12V	TRUE		FALSE	E121*	TRUE	NA	40	High
232	Non-small cell lung carcinoma (NSCLC)		FALSE		FALSE	E121K	FALSE	NA	26.2	High
233	Lung squamous cell carcinoma		FALSE		FALSE		FALSE	Positive	20.8	High
234	Lung Adenocarcinoma		FALSE		FALSE		FALSE	Positive	50.8	High
235	Lung squamous cell carcinoma		FALSE		FALSE		FALSE	Negative	13.8	Low
236	Lung Adenocarcinoma		FALSE		FALSE		FALSE	Negative	3.1	Low
237	Non-small cell lung carcinoma (NSCLC)		FALSE		FALSE		FALSE	Positive	6.2	Low
238	Lung squamous cell carcinoma		FALSE		FALSE		FALSE	Positive	24.6	High
239	Lung Adenocarcinoma	G12C	TRUE	K44*	TRUE		FALSE	Positive	9.2	Low
240	Lung Adenocarcinoma		FALSE	K84*	TRUE		FALSE	Positive	30.8	High
241	Lung Adenocarcinoma		FALSE		FALSE		FALSE	Positive	24.6	High
242	Lung Adenocarcinoma	G12C	TRUE		FALSE		FALSE	Positive	13.1	Low
243	Lung Adenocarcinoma		FALSE		FALSE		FALSE	Positive	3.8	Low
244	Lung Adenocarcinoma	G12C	TRUE		FALSE		FALSE	NA	27.7	High
245	Lung squamous cell carcinoma		FALSE		FALSE		FALSE	Positive	11.5	Low
246	Lung squamous cell carcinoma		FALSE		FALSE		FALSE	Positive	10	Low
247	Lung Adenocarcinoma		FALSE		FALSE	Y300C	FALSE	Positive	13.1	Low
248	Non-small cell lung carcinoma (NSCLC)		FALSE		FALSE		FALSE	Positive	22.3	High
249	Lung Adenocarcinoma		FALSE		FALSE		FALSE	Positive	6.2	Low
250	NSCLC (non-squamous)	G12C	TRUE		FALSE		FALSE	Positive	6.2	Low
251	Lung squamous cell carcinoma		FALSE		FALSE		FALSE	Positive	23.1	High
252	Lung squamous cell carcinoma		FALSE		FALSE		FALSE	Positive	26.9	High
253	Lung squamous cell carcinoma		FALSE		FALSE		FALSE	Positive	11.5	Low
254	Lung squamous cell carcinoma		FALSE		FALSE		FALSE	Negative	14.6	Low
255	Lung Adenocarcinoma		FALSE		FALSE		FALSE	Positive	6.2	Low
256	Lung Adenocarcinoma	G12C	TRUE		FALSE		FALSE	Positive	21.5	High
257	Lung Adenocarcinoma	G12C	TRUE		FALSE		FALSE	Positive	30	High
258	Lung squamous cell carcinoma		FALSE		FALSE		FALSE	Positive	7.7	Low
259	Lung Adenocarcinoma	Q61H	TRUE		FALSE		FALSE	Negative	3.8	Low
260	Lung Adenocarcinoma		FALSE		FALSE		FALSE	Positive	3.1	Low
261	Lung squamous cell carcinoma		FALSE		FALSE		FALSE	Positive	13.1	Low
262	Lung squamous cell carcinoma		FALSE		FALSE		FALSE	NA	11.5	Low
263	Lung Adenocarcinoma	Q61L	TRUE		FALSE		FALSE	Positive	10	Low
264	Non-small cell lung carcinoma (NSCLC)		FALSE		FALSE	V132F	FALSE	Positive	10	Low
265	Lung Adenocarcinoma	G12D	TRUE		FALSE		FALSE	Positive	6.9	Low
266	Lung Adenocarcinoma		FALSE		FALSE		FALSE	Positive	23.8	High
267	Lung Adenocarcinoma		FALSE		FALSE		FALSE	Positive	13.1	Low
268	Lung squamous cell carcinoma		FALSE		FALSE		FALSE	Positive	6.2	Low
269	Lung Adenocarcinoma		FALSE		FALSE		FALSE	Positive	3.8	Low
270	Lung Adenocarcinoma	G12C	TRUE	E145*	TRUE		FALSE	Negative	6.9	Low
271	Lung Adenocarcinoma	G12A	TRUE		FALSE		FALSE	Positive	0.8	Low
272	Lung Adenocarcinoma		FALSE		FALSE		FALSE	Positive	4.6	Low
273	Lung Adenocarcinoma	G12V	TRUE		FALSE	R415L	FALSE	Positive	10	Low
274	Lung Adenocarcinoma		FALSE		FALSE		FALSE	Positive	13.1	Low
275	Lung Adenocarcinoma	G12V	TRUE		FALSE		FALSE	Negative	27.7	High
276	Lung squamous cell carcinoma		FALSE		FALSE		FALSE	Positive	12.3	Low
277	Lung Adenocarcinoma	G12C	TRUE		FALSE		FALSE	Positive	20.8	High
278	Lung squamous cell carcinoma		FALSE		FALSE		FALSE	Positive	11.5	Low
279	Lung Adenocarcinoma		FALSE		FALSE		FALSE	Positive	5.4	Low
280	Lung squamous cell carcinoma		FALSE		FALSE		FALSE	Positive	3.1	Low
281	Non-small cell lung carcinoma (NSCLC)	G13C	TRUE		FALSE	G570*	TRUE	Positive	2.3	Low
282	Lung Adenocarcinoma		FALSE		FALSE		FALSE	Positive	22.3	High
283	Lung Adenocarcinoma	G12C	TRUE		FALSE		FALSE	Positive	8.5	Low
284	Lung Adenocarcinoma		FALSE		FALSE		FALSE	Positive	5.4	Low
285	Lung Adenocarcinoma	G12V	TRUE		FALSE		FALSE	Positive	3.1	Low
286	Non-small cell lung carcinoma (NSCLC)		FALSE		FALSE	F174Lfs*16	TRUE	Positive	10.8	Low
287	Non-small cell lung carcinoma (NSCLC)	G12V	TRUE	G251Vfs*36	TRUE		FALSE	Positive	3.8	Low
288	Lung Adenocarcinoma	G12R	TRUE	Splice Site Disruption	TRUE	G332C	FALSE	Positive	3.8	Low
289	Lung large cell neuroendocrine carcinoma		FALSE		FALSE	S102L	TRUE	Positive	21.5	High
290	Lung Adenocarcinoma		FALSE		FALSE		FALSE	Positive	7.7	Low
291	Lung Adenocarcinoma		FALSE		FALSE		FALSE	Negative	7.7	Low
292	Lung adenosquamous carcinoma		FALSE		FALSE		FALSE	Positive	7.7	Low
293	Lung squamous cell carcinoma		FALSE		FALSE		FALSE	Negative	21.5	High
294	Lung squamous cell carcinoma		FALSE		FALSE		FALSE	NA	16.9	High
295	Lung Adenocarcinoma		FALSE	E256*	TRUE	R71Q	FALSE	Negative	12.3	Low
296	Lung squamous cell carcinoma		FALSE		FALSE		FALSE	Positive	11.5	Low
297	Lung Adenocarcinoma		FALSE	D237N	FALSE		FALSE	Negative	17.7	High
298	Lung Adenocarcinoma		FALSE		FALSE		FALSE	Positive	2.3	Low
299	Lung Adenocarcinoma		FALSE		FALSE		FALSE	Positive	8.5	Low
300	Lung Adenocarcinoma	G12V	TRUE		FALSE		FALSE	Positive	4.6	Low
301	Lung squamous cell carcinoma		FALSE		FALSE		FALSE	Positive	39.2	High
302	Lung Adenocarcinoma		FALSE		FALSE		FALSE	Positive	6.9	Low
303	Lung Adenocarcinoma		FALSE		FALSE		FALSE	Negative	2.3	Low
304	Lung Adenocarcinoma	G12A	TRUE		FALSE		FALSE	Positive	11.5	Low
305	Lung squamous cell carcinoma		FALSE		FALSE		FALSE	NA	10	Low
306	Non-small cell lung carcinoma (NSCLC)		FALSE		FALSE		FALSE	NA	4.6	Low
307	Lung Adenocarcinoma		FALSE		FALSE		FALSE	Positive	6.2	Low
308	Lung Adenocarcinoma	G12C	TRUE		FALSE		FALSE	Positive	20	High
309	Lung Adenocarcinoma	G12D	TRUE		FALSE		FALSE	NA	10.8	Low
310	Lung squamous cell carcinoma		FALSE		FALSE		FALSE	Positive	9.2	Low
311	Lung Adenocarcinoma		FALSE		FALSE		FALSE	Positive	3.8	Low
312	Lung squamous cell carcinoma		FALSE		FALSE		FALSE	Positive	19.2	High
313	Lung Adenocarcinoma		FALSE		FALSE		FALSE	Positive	2.3	Low
314	Lung squamous cell carcinoma		FALSE		FALSE		FALSE	Positive	16.9	High
315	Lung Adenocarcinoma	G12C	TRUE		FALSE		FALSE	NA	3.8	Low
316	Lung squamous cell carcinoma		FALSE		FALSE		FALSE	Negative	12.3	Low
317	Lung squamous cell carcinoma		FALSE		FALSE		FALSE	Positive	11.5	Low
318	Lung Adenocarcinoma	G12C	TRUE	D194Y	TRUE	D294Y	FALSE	Negative	17.7	High
319	Non-small cell lung carcinoma (NSCLC)		FALSE		FALSE	T43M	FALSE	Negative	24.6	High
320	Lung Adenocarcinoma		FALSE		FALSE		FALSE	Positive	30.8	High
321	Lung Adenocarcinoma	G12R	TRUE		FALSE		FALSE	NA	6.2	Low
322	Lung Adenocarcinoma	G12C	TRUE		FALSE		FALSE	Positive	13.8	Low
323	Lung squamous cell carcinoma		FALSE		FALSE		FALSE	Positive	15.4	Low
324	Lung squamous cell carcinoma		FALSE		FALSE		FALSE	Positive	13.8	Low
325	Lung Adenocarcinoma	G12C	TRUE		FALSE		FALSE	Positive	29.2	High
326	Lung Adenocarcinoma	G12C	TRUE		FALSE		FALSE	NA	9.2	Low
327	Lung squamous cell carcinoma		FALSE		FALSE		FALSE	Positive	14.6	Low
328	Lung Adenocarcinoma	Q61H	TRUE		FALSE		FALSE	Positive	19.2	High
329	Lung Adenocarcinoma	G12C	TRUE		FALSE		FALSE	Positive	8.5	Low
330	Lung Adenocarcinoma	G12C	TRUE	Y60*	TRUE	Y396*	TRUE	Negative	15.4	Low
331	Lung squamous cell carcinoma		FALSE		FALSE		FALSE	Positive	22.3	High
332	Lung Adenocarcinoma	G12A	TRUE	P281Rfs*6	TRUE	Y255Nfs*19	TRUE	Negative	13.8	Low
333	Non-small cell lung carcinoma (NSCLC)	G12C	TRUE		FALSE		FALSE	Positive	16.9	High
334	Lung Adenocarcinoma		FALSE		FALSE	Splice Site Disruption	TRUE	Positive	15.4	Low
335	Lung Adenocarcinoma		FALSE		FALSE		FALSE	Negative	16.9	High
336	Lung squamous cell carcinoma		FALSE		FALSE		FALSE	Positive	6.9	Low
337	Lung squamous cell carcinoma		FALSE		FALSE		FALSE	Positive	26.9	High
338	Non-small cell lung carcinoma (NSCLC)		FALSE		FALSE		FALSE	NA	10.8	Low
339	Lung Adenocarcinoma	K5E G12C	TRUE	Splice Site Disruption	TRUE	R554Tfs*43	TRUE	NA	24.6	High
340	Lung Adenocarcinoma		FALSE		FALSE		FALSE	Positive	6.9	Low
341	Lung Adenocarcinoma	G12V	TRUE	Y246_N247insNT	FALSE		FALSE	Positive	13.8	Low
342	Lung Adenocarcinoma		FALSE		FALSE		FALSE	Positive	26.9	High
343	Lung Adenocarcinoma		FALSE		FALSE		FALSE	Negative	10	Low
344	Lung Adenocarcinoma		FALSE	R39L	FALSE		FALSE	Positive	13.8	Low
345	Lung Adenocarcinoma	G12V	TRUE		FALSE		FALSE	Negative	13.1	Low
346	Lung squamous cell carcinoma		FALSE		FALSE		FALSE	Positive	8.5	Low
347	Lung Adenocarcinoma		FALSE		FALSE		FALSE	Positive	7.7	Low
348	Lung squamous cell carcinoma		FALSE		FALSE		FALSE	Positive	3.1	Low
349	Lung squamous cell carcinoma		FALSE	S216F	TRUE		FALSE	NA	10	Low
350	Lung squamous cell carcinoma		FALSE		FALSE		FALSE	NA	10	Low
351	Lung Adenocarcinoma		FALSE		FALSE		FALSE	Positive	12.3	Low
352	Lung Adenocarcinoma		FALSE		FALSE		FALSE	Positive	5.4	Low
353	NSCLC (non-squamous)		FALSE		FALSE		FALSE	Positive	6.9	Low
354	Lung Adenocarcinoma		FALSE	K78N	FALSE	W450Cfs*8	TRUE	Positive	18.5	High
355	Lung Adenocarcinoma		FALSE		FALSE		FALSE	Positive	21.5	High
356	Lung squamous cell carcinoma		FALSE		FALSE		FALSE	Negative	6.2	Low
357	Lung Adenocarcinoma		FALSE		FALSE		FALSE	Positive	7.7	Low
358	Lung Adenocarcinoma		FALSE		FALSE		FALSE	Positive	60	High
359	Lung Adenocarcinoma		FALSE		FALSE		FALSE	Positive	0.8	Low
360	Lung Adenocarcinoma		FALSE	D277Rfs*8	TRUE		FALSE	Positive	48.5	High
361	Lung Adenocarcinoma		FALSE		FALSE		FALSE	Positive	4.6	Low
362	Lung Adenocarcinoma		FALSE	Y60*	TRUE	Splice Site Disruption	TRUE	Positive	53.1	High
363	Lung squamous cell carcinoma		FALSE		FALSE		FALSE	Positive	23.1	High
364	Lung squamous cell carcinoma		FALSE		FALSE		FALSE	Positive	4.6	Low
365	Lung Adenocarcinoma		FALSE		FALSE		FALSE	Positive	9.2	Low
366	Lung Adenocarcinoma		FALSE		FALSE		FALSE	Positive	12.3	Low
367	Non-small cell lung carcinoma (NSCLC)	G12C	TRUE		FALSE		FALSE	Positive	18.5	High
368	Lung Adenocarcinoma		FALSE		FALSE		FALSE	Negative	6.9	Low
369	Lung Adenocarcinoma	G12C	TRUE		FALSE		FALSE	Positive	20	High
370	Lung Adenocarcinoma		FALSE		FALSE		FALSE	Positive	16.9	High
371	Lung Adenocarcinoma	Q22K	TRUE		FALSE		FALSE	Negative	41.5	High
372	Lung squamous cell carcinoma		FALSE		FALSE		FALSE	Negative	13.1	Low
373	Lung Adenocarcinoma		FALSE		FALSE		FALSE	Positive	13.8	Low
374	Non-small cell lung carcinoma (NSCLC)		FALSE		FALSE		FALSE	Negative	11.5	Low
375	Non-small cell lung carcinoma (NSCLC)		FALSE		FALSE		FALSE	Positive	3.1	Low
376	Lung Adenocarcinoma		FALSE		FALSE		FALSE	Positive	2.3	Low
377	Lung Adenocarcinoma		FALSE		FALSE		FALSE	Positive	10.8	Low
378	Lung Adenocarcinoma		FALSE		FALSE	Y525S	FALSE	Positive	15.4	Low
379	Lung Adenocarcinoma	G12V	TRUE		FALSE		FALSE	Positive	12.3	Low
380	Lung Adenocarcinoma		FALSE		FALSE		FALSE	Negative	3.8	Low
381	Lung squamous cell carcinoma		FALSE		FALSE		FALSE	Negative	6.2	Low
382	Lung Adenocarcinoma		FALSE		FALSE		FALSE	Positive	4.6	Low
383	Lung Adenocarcinoma	G12D	TRUE		FALSE		FALSE	Positive	9.2	Low
384	Lung squamous cell carcinoma		FALSE		FALSE		FALSE	Positive	15.4	Low
385	Lung Adenocarcinoma		FALSE		FALSE		FALSE	Negative	6.9	Low
386	Lung Adenocarcinoma		FALSE		FALSE		FALSE	Negative	23.8	High
387	Lung squamous cell carcinoma		FALSE		FALSE		FALSE	Positive	15.4	Low
388	Lung Adenocarcinoma	Q61H	TRUE		FALSE		FALSE	Positive	3.1	Low
389	Lung Adenocarcinoma	G12V	TRUE		FALSE		FALSE	Negative	27.7	High
390	Non-small cell lung carcinoma (NSCLC)		FALSE	Q159Lfs*5	TRUE		FALSE	Positive	6.2	Low
391	Lung squamous cell carcinoma		FALSE		FALSE		FALSE	Positive	13.8	Low
392	Lung Adenocarcinoma		FALSE	E92*	TRUE		FALSE	Positive	51.5	High
393	Lung Adenocarcinoma	G12R	TRUE		FALSE		FALSE	Positive	10.8	Low
394	Lung Adenocarcinoma	G12C	TRUE	G242V	TRUE		FALSE	Negative	11.5	Low
395	Lung Adenocarcinoma		FALSE		FALSE		FALSE	Positive	26.9	High
396	Lung Adenocarcinoma		FALSE		FALSE		FALSE	Positive	3.8	Low
397	Lung Adenocarcinoma		FALSE		FALSE		FALSE	Positive	9.2	Low
398	Lung squamous cell carcinoma		FALSE		FALSE		FALSE	Positive	10	Low
399	Lung squamous cell carcinoma		FALSE		FALSE		FALSE	Positive	14.6	Low
400	Lung squamous cell carcinoma		FALSE		FALSE		FALSE	Positive	32.3	High
401	Lung Adenocarcinoma		FALSE		FALSE		FALSE	Negative	3.1	Low
402	Lung Adenocarcinoma	G12D	TRUE		FALSE		FALSE	Positive	11.5	Low
403	Lung large cell neuroendocrine carcinoma		FALSE	K78N	FALSE	E198*	TRUE	Negative	38.5	High
404	Lung squamous cell carcinoma		FALSE		FALSE		FALSE	Positive	9.2	Low
405	Lung Adenocarcinoma	G12C	TRUE		FALSE		FALSE	Negative	7.7	Low
406	Non-small cell lung carcinoma (NSCLC)		FALSE		FALSE		FALSE	NA	17.7	High
407	Lung Adenocarcinoma	G12C	TRUE		FALSE		FALSE	Positive	7.7	Low
408	Lung Adenocarcinoma		FALSE		FALSE		FALSE	Positive	9.2	Low
409	Non-small cell lung carcinoma (NSCLC)		FALSE		FALSE		FALSE	Positive	12.3	Low
410	Lung squamous cell carcinoma		FALSE	Q220*	TRUE		FALSE	NA	20.8	High
411	Lung Adenocarcinoma		FALSE		FALSE		FALSE	Positive	6.9	Low
412	Lung Adenocarcinoma		FALSE		FALSE		FALSE	Positive	11.5	Low
413	Lung Adenocarcinoma		FALSE		FALSE		FALSE	Negative	1.5	Low
414	Lung Adenocarcinoma		FALSE		FALSE		FALSE	Positive	6.2	Low
415	Lung Adenocarcinoma		FALSE		FALSE		FALSE	Positive	6.9	Low
416	Lung Adenocarcinoma		FALSE		FALSE		FALSE	Negative	13.8	Low
417	Lung Adenocarcinoma	G12V	TRUE		FALSE		FALSE	Negative	10.8	Low
418	Lung Adenocarcinoma		FALSE		FALSE		FALSE	Positive	2.3	Low
419	Lung squamous cell carcinoma		FALSE		FALSE		FALSE	Negative	16.9	High
420	Lung squamous cell carcinoma		FALSE		FALSE		FALSE	Positive	8.5	Low
421	Lung Adenocarcinoma		FALSE		FALSE		FALSE	Negative	6.9	Low
422	Non-small cell lung carcinoma (NSCLC)		FALSE		FALSE	E593*	TRUE	NA	24.6	High
423	Lung Adenocarcinoma	G12C	TRUE		FALSE		FALSE	Negative	46.2	High
424	Lung Adenocarcinoma		FALSE		FALSE		FALSE	Positive	13.8	Low
425	Lung Adenocarcinoma		FALSE		FALSE	G429V	FALSE	Positive	19.2	High
426	Lung Adenocarcinoma	G12C	TRUE		FALSE		FALSE	Positive	4.6	Low
427	Lung Adenocarcinoma	G12C	TRUE	D194E	FALSE		FALSE	Negative	9.2	Low
428	NSCLC (non-squamous)	G12C	TRUE		FALSE	V377Wfs*23	TRUE	Positive	10.8	Low
429	Lung Adenocarcinoma		FALSE	H306R	FALSE		FALSE	Negative	60	High
430	Lung Adenocarcinoma	G12V	TRUE	G251V	FALSE	Splice Site Disruption R442S	TRUE	Positive	16.2	High
431	Lung Adenocarcinoma		FALSE		FALSE		FALSE	Positive	1.5	Low
432	Lung squamous cell carcinoma		FALSE		FALSE		FALSE	Positive	14.6	Low
433	Lung Adenocarcinoma	G12C	TRUE	Q214*	TRUE		FALSE	Negative	14.6	Low
434	Lung squamous cell carcinoma		FALSE		FALSE		FALSE	Positive	23.1	High
435	Lung Adenocarcinoma	G12D	TRUE		FALSE		FALSE	Positive	6.9	Low
436	Lung Adenocarcinoma	G12D	TRUE		FALSE		FALSE	Positive	12.3	Low
437	Lung Adenocarcinoma		FALSE		FALSE		FALSE	Positive	3.1	Low
438	Lung squamous cell carcinoma		FALSE		FALSE	F107L	FALSE	Negative	25.4	High
439	Non-small cell lung carcinoma (NSCLC)		FALSE	D53Tfs*11	TRUE	R470C	TRUE	Negative	15.4	Low
440	Lung Adenocarcinoma	G12C	TRUE		FALSE		FALSE	Positive	6.2	Low
441	Lung Adenocarcinoma	G12C	TRUE		FALSE		FALSE	Negative	7.7	Low
442	Non-small cell lung carcinoma (NSCLC)		FALSE		FALSE		FALSE	Positive	13.8	Low
443	Lung squamous cell carcinoma		FALSE		FALSE		FALSE	Negative	6.2	Low
444	Lung Adenocarcinoma		FALSE		FALSE		FALSE	Negative	24.6	High
445	Lung squamous cell carcinoma		FALSE		FALSE		FALSE	Positive	17.7	High
446	Lung Adenocarcinoma		FALSE		FALSE		FALSE	Positive	4.6	Low
447	Lung squamous cell carcinoma		FALSE		FALSE		FALSE	NA	8.5	Low
448	Lung squamous cell carcinoma		FALSE		FALSE		FALSE	Positive	3.8	Low
449	Lung squamous cell carcinoma	G12V	TRUE		FALSE		FALSE	Positive	6.9	Low
450	Lung Adenocarcinoma		FALSE		FALSE		FALSE	Positive	8.5	Low
451	Lung Adenocarcinoma	G12D	TRUE		FALSE		FALSE	Positive	11.5	Low
452	Lung Adenocarcinoma	G12R	TRUE		FALSE		FALSE	Positive	2.3	Low
453	Lung adenosquamous carcinoma		FALSE		FALSE		FALSE	Positive	16.9	High
454	Lung Adenocarcinoma	G12C	TRUE		FALSE		FALSE	Negative	6.9	Low
455	Lung Adenocarcinoma		FALSE		FALSE		FALSE	Positive	13.1	Low
456	Lung Adenocarcinoma	G12D	TRUE		FALSE	R554*	TRUE	Negative	11.5	Low
457	Lung Adenocarcinoma	G12D	TRUE		FALSE		FALSE	Positive	16.9	High
458	Lung Adenocarcinoma		FALSE		FALSE		FALSE	Positive	3.8	Low
459	Lung Adenocarcinoma		FALSE		FALSE		FALSE	Positive	21.5	High
460	Lung Adenocarcinoma		FALSE		FALSE		FALSE	Positive	5.4	Low
461	Lung Adenocarcinoma	G13D	TRUE	E57*	TRUE		FALSE	Positive	36.2	High
462	Lung Adenocarcinoma		FALSE	D194Y	TRUE		FALSE	Negative	20	High
463	Lung Adenocarcinoma	Q61L	TRUE		FALSE		FALSE	Positive	13.8	Low
464	Lung squamous cell carcinoma	G12D	TRUE		FALSE		FALSE	Negative	34.6	High
465	Lung Adenocarcinoma		FALSE	P179Q	FALSE	R554*	TRUE	Positive	60.8	High
466	Lung squamous cell carcinoma		FALSE		FALSE		FALSE	Positive	16.2	High
467	Lung Adenocarcinoma		FALSE	Splice Site Disruption	TRUE		FALSE	Positive	20	High
468	Lung squamous cell carcinoma		FALSE		FALSE		FALSE	Positive	196.2	High
469	Lung Adenocarcinoma	G12D	TRUE		FALSE		FALSE	Positive	5.4	Low
470	Non-small cell lung carcinoma (NSCLC)		FALSE		FALSE		FALSE	NA	58.5	High
471	Lung Adenocarcinoma		FALSE		FALSE		FALSE	Positive	20	High
472	Lung Adenocarcinoma	G12S	TRUE		FALSE		FALSE	Positive	36.9	High
473	Lung squamous cell carcinoma		FALSE		FALSE		FALSE	Positive	19.2	High
474	Non-small cell lung carcinoma (NSCLC)	G12C	TRUE		FALSE		FALSE	Positive	8.5	Low
475	Lung squamous cell carcinoma		FALSE		FALSE	V123M	FALSE	NA	12.3	Low
476	Lung squamous cell carcinoma		FALSE		FALSE		FALSE	NA	6.2	Low
477	Lung Adenocarcinoma	G12C	TRUE		FALSE		FALSE	Positive	1.5	Low
478	Lung Adenocarcinoma		FALSE		FALSE		FALSE	Negative	18.5	High
479	Lung Adenocarcinoma	G12V	TRUE		FALSE		FALSE	Positive	67.7	High
480	Lung squamous cell carcinoma		FALSE		FALSE	R470S	TRUE	Positive	10.8	Low
481	Non-small cell lung carcinoma (NSCLC)	G12C	TRUE		FALSE		FALSE	Positive	4.6	Low
482	Non-small cell lung carcinoma (NSCLC)		FALSE		FALSE	R269L	FALSE	Positive	26.9	High
483	Lung squamous cell carcinoma		FALSE		FALSE		FALSE	Positive	18.5	High
484	Lung Adenocarcinoma		FALSE		FALSE		FALSE	Negative	23.8	High
485	Lung squamous cell carcinoma		FALSE		FALSE		FALSE	Positive	6.2	Low
486	Lung Adenocarcinoma		FALSE		FALSE		FALSE	Negative	13.8	Low
487	Lung Adenocarcinoma		FALSE		FALSE		FALSE	Negative	3.8	Low
488	Lung squamous cell carcinoma		FALSE		FALSE		FALSE	Positive	19.2	High
489	Lung squamous cell carcinoma		FALSE		FALSE		FALSE	NA	15.4	Low
490	Lung Adenocarcinoma		FALSE	N181Tfs*106	TRUE		FALSE	Positive	6.9	Low
491	Lung Adenocarcinoma		FALSE		FALSE		FALSE	NA	9.2	Low
492	Lung Adenocarcinoma		FALSE		FALSE		FALSE	Negative	6.9	Low
493	Lung Adenocarcinoma		FALSE	G163C	FALSE	L310V G333V I519M	FALSE	Positive	90.8	High
494	Lung Adenocarcinoma	G12C	TRUE	D194Y	TRUE	A95T	FALSE	Negative	15.4	Low
495	Lung squamous cell carcinoma		FALSE		FALSE		FALSE	Positive	14.6	Low
496	Lung Adenocarcinoma		FALSE		FALSE	G430C	TRUE	Positive	17.7	High
497	Lung Adenocarcinoma		FALSE		FALSE		FALSE	Positive	5.4	Low
498	Non-small cell lung carcinoma (NSCLC)	G12C	TRUE	L282Afs*3	TRUE	G333S	TRUE	Positive	17.7	High
499	Lung Adenocarcinoma	G12V	TRUE		FALSE		FALSE	Negative	6.9	Low
500	Lung Adenocarcinoma	G12V	TRUE		FALSE	R71Sfs*82	TRUE	Negative	11.5	Low
501	Lung Adenocarcinoma		FALSE		FALSE		FALSE	Positive	14.6	Low
502	Lung Adenocarcinoma		FALSE		FALSE		FALSE	Positive	15.4	Low
503	Lung squamous cell carcinoma		FALSE		FALSE		FALSE	Positive	26.9	High
504	Non-small cell lung carcinoma (NSCLC)		FALSE		FALSE	M94V	FALSE	NA	17.7	High
505	Lung Adenocarcinoma	G12A	TRUE		FALSE		FALSE	Positive	13.1	Low
506	Lung Adenocarcinoma		FALSE		FALSE		FALSE	Positive	2.3	Low
507	Non-small cell lung carcinoma (NSCLC)	G12C	TRUE	Y166*	TRUE	K216_N222del	FALSE	Positive	24.6	High
508	Lung Adenocarcinoma	G12C	TRUE		FALSE		FALSE	Negative	19.2	High
509	Lung Adenocarcinoma	G12D	TRUE	N226Tfs*61	TRUE		FALSE	Negative	3.1	Low
510	Lung squamous cell carcinoma		FALSE		FALSE		FALSE	Positive	16.2	High
511	Lung Adenocarcinoma		FALSE		FALSE		FALSE	Positive	2.3	Low
512	Lung Adenocarcinoma		FALSE	Splice Site Disruption	TRUE	Y341_S348del	FALSE	Negative	20	High
513	Lung Adenocarcinoma		FALSE	H306L	FALSE		FALSE	NA	26.9	High
514	Lung squamous cell carcinoma		FALSE		FALSE		FALSE	Positive	10.8	Low
515	Lung Adenocarcinoma		FALSE	G163V	FALSE	G364C	FALSE	Positive	20	High
516	Lung Adenocarcinoma	A146T	TRUE		FALSE		FALSE	Positive	23.1	High
517	Non-small cell lung carcinoma (NSCLC)	G12C	TRUE	E2Q V110Gfs*49	TRUE		FALSE	Positive	17.7	High
518	Lung Adenocarcinoma	G12V	TRUE	D53Gfs*110	TRUE		FALSE	Negative	11.5	Low
519	Lung Adenocarcinoma		FALSE		FALSE		FALSE	Positive	66.9	High
520	Lung squamous cell carcinoma		FALSE		FALSE		FALSE	Positive	9.2	Low
521	Lung Adenocarcinoma		FALSE		FALSE		FALSE	NA	11.5	Low
522	Lung squamous cell carcinoma		FALSE	V110D	FALSE		FALSE	Positive	10	Low
523	Lung Adenocarcinoma	G12V	TRUE		FALSE		FALSE	Positive	23.1	High
524	Lung Adenocarcinoma	G12C	TRUE		FALSE		FALSE	Negative	15.4	Low
525	Lung Adenocarcinoma	G12D	TRUE		FALSE		FALSE	Positive	10	Low
526	Lung Adenocarcinoma		FALSE		FALSE		FALSE	NA	3.8	Low
527	Lung Adenocarcinoma		FALSE		FALSE		FALSE	Positive	3.1	Low
528	Lung Adenocarcinoma		FALSE		FALSE		FALSE	Positive	44.6	High
529	Lung Adenocarcinoma		FALSE		FALSE		FALSE	Positive	4.6	Low
530	Non-small cell lung carcinoma (NSCLC)	G12A	TRUE		FALSE		FALSE	Positive	27.7	High
531	Lung Adenocarcinoma		FALSE		FALSE		FALSE	Negative	17.7	High
532	Lung Adenocarcinoma		FALSE		FALSE		FALSE	Positive	16.2	High
533	Lung Adenocarcinoma		FALSE		FALSE		FALSE	Positive	36.2	High
534	Lung Adenocarcinoma		FALSE		FALSE		FALSE	NA	16.2	High
535	Lung Adenocarcinoma	G13D	TRUE		FALSE		FALSE	Positive	14.6	Low
536	Lung squamous cell carcinoma	G12D	TRUE		FALSE		FALSE	NA	14.6	Low
537	Lung squamous cell carcinoma		FALSE		FALSE		FALSE	Positive	20.8	High
538	Lung Adenocarcinoma		FALSE	P221L	FALSE		FALSE	Negative	16.2	High
539	Lung Adenocarcinoma		FALSE		FALSE		FALSE	Negative	13.8	Low
540	Lung Adenocarcinoma		FALSE		FALSE	V428F	FALSE	Negative	36.2	High
541	Lung squamous cell carcinoma		FALSE		FALSE	G379C	FALSE	Positive	13.8	Low
542	Lung squamous cell carcinoma		FALSE		FALSE		FALSE	Negative	10.8	Low
543	Non-small cell lung carcinoma (NSCLC)		FALSE		FALSE		FALSE	NA	19.2	High
544	Lung Adenocarcinoma	G12C	TRUE		FALSE		FALSE	Positive	17.7	High
545	Lung Adenocarcinoma	G12D	TRUE		FALSE		FALSE	Positive	6.2	Low
546	Lung Adenocarcinoma		FALSE		FALSE		FALSE	Negative	6.2	Low
547	Lung Adenocarcinoma	G12C	TRUE		FALSE		FALSE	Positive	17.7	High
548	Lung Adenocarcinoma		FALSE		FALSE		FALSE	NA	16.2	High
549	Lung Adenocarcinoma	G12V	TRUE		FALSE	G332C	FALSE	Positive	33.8	High
550	Lung Adenocarcinoma	Q61H	TRUE		FALSE		FALSE	NA	40	High
551	Non-small cell lung carcinoma (NSCLC)		FALSE	Y340D	FALSE		FALSE	Positive	19.2	High
552	Lung Adenocarcinoma		FALSE		FALSE		FALSE	Positive	22.3	High
553	Lung Adenocarcinoma	G12A	TRUE		FALSE		FALSE	Positive	8.5	Low
554	Lung squamous cell carcinoma		FALSE		FALSE		FALSE	Positive	20	High
555	Lung Adenocarcinoma		FALSE	K175*	TRUE	R204P	TRUE	Positive	23.8	High
556	Lung squamous cell carcinoma		FALSE		FALSE		FALSE	Positive	12.3	Low
557	Lung Adenocarcinoma		FALSE		FALSE		FALSE	Positive	6.9	Low
558	Lung Adenocarcinoma		FALSE		FALSE		FALSE	Positive	3.8	Low
559	Lung Adenocarcinoma		FALSE		FALSE		FALSE	Positive	20.8	High
560	Lung Adenocarcinoma		FALSE		FALSE		FALSE	Negative	9.2	Low
561	Lung squamous cell carcinoma		FALSE		FALSE		FALSE	Positive	11.5	Low
562	Non-small cell lung carcinoma (NSCLC)		FALSE		FALSE		FALSE	Positive	9.2	Low
563	Non-small cell lung carcinoma (NSCLC)		FALSE		FALSE		FALSE	NA	4.6	Low
564	Lung squamous cell carcinoma		FALSE		FALSE		FALSE	Positive	6.2	Low
565	Lung Adenocarcinoma		FALSE		FALSE		FALSE	Positive	6.2	Low
566	Lung Adenocarcinoma	G12C	TRUE		FALSE		FALSE	NA	12.3	Low
567	Lung Adenocarcinoma		FALSE		FALSE		FALSE	Positive	13.1	Low
568	Lung Adenocarcinoma		FALSE		FALSE		FALSE	Negative	21.5	High
569	Lung Adenocarcinoma		FALSE	Splice Site Disruption	TRUE	D479H	FALSE	Negative	33.1	High
570	Lung squamous cell carcinoma		FALSE		FALSE		FALSE	Negative	9.2	Low
571	NSCLC (non-squamous)		FALSE	K78E K81Q K83E	FALSE	Splice Site Disruption	TRUE	Positive	13.1	Low
572	Lung Adenocarcinoma		FALSE		FALSE		FALSE	Positive	3.1	Low
573	Lung Adenocarcinoma		FALSE		FALSE		FALSE	Negative	8.5	Low
574	Lung Adenocarcinoma	G12V	TRUE		FALSE		FALSE	Positive	0.8	Low
575	Lung squamous cell carcinoma		FALSE	S421L	FALSE		FALSE	Positive	16.2	High
576	Lung Adenocarcinoma		FALSE		FALSE		FALSE	Positive	10.8	Low
577	Non-small cell lung carcinoma (NSCLC)		FALSE		FALSE		FALSE	Positive	23.8	High
578	Non-small cell lung carcinoma (NSCLC)		FALSE		FALSE		FALSE	Positive	2.3	Low
579	Lung Adenocarcinoma		FALSE		FALSE		FALSE	Positive	3.8	Low
580	Lung Adenocarcinoma	G12C	TRUE		FALSE		FALSE	Positive	32.3	High
581	Lung Adenocarcinoma		FALSE		FALSE		FALSE	Negative	6.9	Low
582	Lung Adenocarcinoma		FALSE		FALSE		FALSE	Positive	3.8	Low
583	Lung Adenocarcinoma		FALSE		FALSE		FALSE	Positive	1.5	Low
584	Lung squamous cell carcinoma		FALSE		FALSE		FALSE	Positive	17.7	High
585	Lung squamous cell carcinoma		FALSE		FALSE		FALSE	Positive	5.4	Low
586	NSCLC (non-squamous)	G12C	TRUE		FALSE	L358Rfs*48	TRUE	NA	27.7	High
587	Lung Adenocarcinoma	G12D	TRUE		FALSE		FALSE	Positive	20	High
588	Lung Adenocarcinoma		FALSE		FALSE	R470C	TRUE	NA	14.6	Low
589	Lung Adenocarcinoma	G12A	TRUE		FALSE		FALSE	Positive	13.1	Low
590	Lung Adenocarcinoma		FALSE		FALSE		FALSE	Negative	5.4	Low
591	Non-small cell lung carcinoma (NSCLC)		FALSE		FALSE		FALSE	Positive	7.7	Low
592	Lung Adenocarcinoma		FALSE		FALSE		FALSE	Positive	13.1	Low
593	Lung squamous cell carcinoma		FALSE		FALSE		FALSE	Positive	171.6	High
594	Lung squamous cell carcinoma		FALSE		FALSE		FALSE	Positive	10.8	Low
595	Lung Adenocarcinoma		FALSE	Splice Site Disruption	TRUE	G119Afs*38	TRUE	Negative	10.8	Low
596	Lung Adenocarcinoma		FALSE		FALSE		FALSE	Negative	8.5	Low
597	Lung Adenocarcinoma		FALSE		FALSE		FALSE	Positive	6.2	Low
598	Lung Adenocarcinoma	G13C	TRUE		FALSE		FALSE	Positive	23.1	High
599	Lung Adenocarcinoma		FALSE		FALSE		FALSE	Positive	6.2	Low
600	Lung Adenocarcinoma		FALSE		FALSE		FALSE	Positive	6.9	Low
601	Lung Adenocarcinoma		FALSE		FALSE		FALSE	Negative	12.3	Low
602	Non-small cell lung carcinoma (NSCLC)		FALSE		FALSE		FALSE	Negative	13.8	Low
603	Lung squamous cell carcinoma		FALSE		FALSE	R320L	FALSE	Positive	23.1	High
604	Lung Adenocarcinoma		FALSE		FALSE	G570V	FALSE	Negative	39.2	High
605	Lung squamous cell carcinoma		FALSE		FALSE		FALSE	Positive	20.8	High
606	Lung Adenocarcinoma		FALSE		FALSE		FALSE	Positive	10.8	Low
607	Lung Adenocarcinoma		FALSE		FALSE		FALSE	Positive	6.9	Low
608	Lung Adenocarcinoma		FALSE		FALSE		FALSE	Negative	8.5	Low
609	Lung Adenocarcinoma	G12A	TRUE		FALSE		FALSE	Positive	8.5	Low
610	Lung Adenocarcinoma	G12A	TRUE		FALSE		FALSE	Positive	5.4	Low
611	Lung Adenocarcinoma	Splice Site Disruption G12C	TRUE		FALSE		FALSE	Positive	6.2	Low
612	Non-small cell lung carcinoma (NSCLC)	G12C	TRUE		FALSE		FALSE	Negative	20	High
613	Lung Adenocarcinoma		FALSE		FALSE	R320L	FALSE	Negative	19.2	High
614	Lung Adenocarcinoma		FALSE		FALSE		FALSE	Positive	29.2	High
615	Lung Adenocarcinoma		FALSE		FALSE		FALSE	Positive	8.5	Low
616	Lung squamous cell carcinoma		FALSE		FALSE		FALSE	Negative	23.8	High
617	Lung Adenocarcinoma		FALSE		FALSE		FALSE	Positive	46.2	High
618	Non-small cell lung carcinoma (NSCLC)	G12C	TRUE		FALSE		FALSE	Positive	13.8	Low
619	Lung Adenocarcinoma	G13R	TRUE		FALSE		FALSE	Negative	16.2	High
620	Lung Adenocarcinoma		FALSE		FALSE		FALSE	Positive	9.2	Low
621	Lung squamous cell carcinoma		FALSE		FALSE		FALSE	Positive	15.4	Low
622	Lung Adenocarcinoma		FALSE		FALSE		FALSE	Positive	5.4	Low
623	Non-small cell lung carcinoma (NSCLC)		FALSE		FALSE		FALSE	Positive	13.1	Low
624	Non-small cell lung carcinoma (NSCLC)		FALSE	Q159*	TRUE		FALSE	Positive	41.5	High
625	Lung Adenocarcinoma		FALSE		FALSE		FALSE	Positive	6.2	Low
626	Lung Adenocarcinoma		FALSE		FALSE		FALSE	Negative	5.4	Low
627	Lung squamous cell carcinoma		FALSE		FALSE		FALSE	Positive	12.3	Low
628	Lung squamous cell carcinoma		FALSE		FALSE		FALSE	Positive	16.2	High
629	Non-small cell lung carcinoma (NSCLC)	G12C	TRUE		FALSE		FALSE	Positive	22.3	High
630	Lung squamous cell carcinoma		FALSE		FALSE		FALSE	Positive	11.5	Low
631	Non-small cell lung carcinoma (NSCLC)		FALSE		FALSE		FALSE	Positive	7.7	Low
632	Lung Adenocarcinoma		FALSE		FALSE		FALSE	Positive	41.5	High
633	Lung Adenocarcinoma	G12A	TRUE	V243Sfs*44	TRUE		FALSE	Positive	14.6	Low
634	Lung Adenocarcinoma	G12C	TRUE		FALSE		FALSE	Positive	9.2	Low
635	Lung squamous cell carcinoma		FALSE		FALSE		FALSE	NA	19.2	High
636	Lung Adenocarcinoma		FALSE		FALSE		FALSE	Positive	36.9	High
637	Lung Adenocarcinoma		FALSE		FALSE		FALSE	Positive	4.6	Low
638	Lung Adenocarcinoma		FALSE	G163R	TRUE		FALSE	Positive	21.5	High
639	Lung squamous cell carcinoma		FALSE		FALSE		FALSE	Positive	13.1	Low
640	Lung Adenocarcinoma		FALSE		FALSE		FALSE	Positive	13.8	Low
641	Lung Adenocarcinoma		FALSE		FALSE	V568F	FALSE	Positive	28.5	High
642	Lung Adenocarcinoma		FALSE		FALSE		FALSE	NA	2.3	Low
643	Lung squamous cell carcinoma		FALSE		FALSE		FALSE	Positive	63.1	High
644	Lung Adenocarcinoma	G12C	TRUE		FALSE	E121*	TRUE	Positive	6.9	Low
645	Lung Adenocarcinoma		FALSE		FALSE		FALSE	Positive	5.4	Low
646	Lung squamous cell carcinoma		FALSE		FALSE	D180N	FALSE	Positive	11.5	Low
647	Lung Adenocarcinoma	G12D	TRUE		FALSE		FALSE	Negative	12.3	Low
648	Lung Adenocarcinoma		FALSE		FALSE		FALSE	Positive	20.8	High
649	Lung Adenocarcinoma		FALSE		FALSE		FALSE	Negative	4.6	Low
650	Lung Adenocarcinoma		FALSE		FALSE		FALSE	Positive	46.9	High
651	Lung Adenocarcinoma		FALSE		FALSE		FALSE	Negative	0.8	Low
652	Lung Adenocarcinoma	G12C	TRUE		FALSE		FALSE	Positive	24.6	High
653	Lung Adenocarcinoma	G12V	TRUE		FALSE		FALSE	NA	23.1	High
654	Lung squamous cell carcinoma		FALSE		FALSE		FALSE	Positive	10.8	Low
655	Lung Adenocarcinoma		FALSE		FALSE		FALSE	Positive	94.6	High
656	Lung Adenocarcinoma		FALSE		FALSE		FALSE	Positive	16.9	High
657	Lung Adenocarcinoma		FALSE		FALSE		FALSE	Positive	56.9	High
658	Lung Adenocarcinoma		FALSE		FALSE		FALSE	Positive	13.8	Low
659	Lung squamous cell carcinoma	A59G	TRUE		FALSE	C288G	FALSE	Positive	16.9	High
660	Lung Adenocarcinoma	G12C	TRUE		FALSE		FALSE	Positive	12.3	Low
661	Lung Adenocarcinoma	G12C	TRUE		FALSE	T142K	FALSE	Negative	11.5	Low
662	Lung Adenocarcinoma		FALSE		FALSE		FALSE	Negative	17.7	High
663	Non-small cell lung carcinoma (NSCLC)	G12C	TRUE		FALSE		FALSE	Positive	14.6	Low
664	Lung Adenocarcinoma	G12C	TRUE	E120*	TRUE	Q528*	TRUE	Positive	13.1	Low
665	Non-small cell lung carcinoma (NSCLC)		FALSE	Splice Site Disruption	TRUE	G477Afs*23	TRUE	Negative	70.8	High
666	Lung squamous cell carcinoma	G12V	TRUE		FALSE		FALSE	Positive	21.5	High
667	Non-small cell lung carcinoma (NSCLC)	G12C	TRUE		FALSE		FALSE	Positive	14.6	Low
668	Lung squamous cell carcinoma		FALSE		FALSE		FALSE	Positive	20	High
669	Lung Adenocarcinoma		FALSE		FALSE		FALSE	Positive	15.4	Low
670	Lung squamous cell carcinoma		FALSE	P144Rfs*17	TRUE		FALSE	Positive	13.1	Low
671	Lung Adenocarcinoma	G12D	TRUE		FALSE		FALSE	Positive	6.2	Low
672	Lung Adenocarcinoma	G13C	TRUE		FALSE		FALSE	Positive	10	Low
673	Lung squamous cell carcinoma		FALSE		FALSE		FALSE	NA	10.8	Low
674	Lung Adenocarcinoma		FALSE		FALSE		FALSE	Positive	2.3	Low
675	Lung Adenocarcinoma		FALSE		FALSE		FALSE	Positive	3.1	Low
676	Lung Adenocarcinoma		FALSE	D277Rfs*8	TRUE	R415L	FALSE	Negative	13.8	Low
677	Lung Adenocarcinoma	G12C	TRUE	A206V	FALSE		FALSE	Positive	6.9	Low
678	Non-small cell lung carcinoma (NSCLC)		FALSE		FALSE		FALSE	Negative	19.2	High
679	Lung squamous cell carcinoma		FALSE		FALSE		FALSE	Negative	44.6	High
680	Lung Adenocarcinoma		FALSE	D194Y	TRUE	E535*	TRUE	Positive	36.9	High
681	Lung squamous cell carcinoma		FALSE		FALSE		FALSE	Positive	14.6	Low
682	Lung Adenocarcinoma	G12V	TRUE		FALSE		FALSE	Negative	6.9	Low
683	Lung Adenocarcinoma		FALSE		FALSE		FALSE	Positive	0.8	Low
684	Non-small cell lung carcinoma (NSCLC)		FALSE		FALSE		FALSE	Negative	10	Low
685	Lung Adenocarcinoma		FALSE		FALSE		FALSE	Positive	10.8	Low
686	Lung squamous cell carcinoma		FALSE		FALSE		FALSE	Positive	6.9	Low
687	Lung squamous cell carcinoma		FALSE		FALSE		FALSE	Negative	11.5	Low
688	Non-small cell lung carcinoma (NSCLC)		FALSE		FALSE		FALSE	Positive	37.7	High
689	Lung Adenocarcinoma	G12V	TRUE		FALSE		FALSE	Positive	18.5	High
690	Lung Adenocarcinoma		FALSE		FALSE		FALSE	NA	3.8	Low
691	Lung Adenocarcinoma	L19F	TRUE		FALSE		FALSE	Positive	28.5	High
692	Non-small cell lung carcinoma (NSCLC)		FALSE		FALSE		FALSE	Positive	21.5	High
693	Lung Adenocarcinoma		FALSE		FALSE		FALSE	Positive	16.2	High
694	Lung squamous cell carcinoma		FALSE		FALSE		FALSE	Negative	10.8	Low
695	Lung Adenocarcinoma		FALSE		FALSE		FALSE	Positive	6.9	Low
696	Non-small cell lung carcinoma (NSCLC)		FALSE		FALSE		FALSE	Positive	14.6	Low
697	Lung squamous cell carcinoma		FALSE		FALSE		FALSE	Positive	13.1	Low
698	Lung Adenocarcinoma	G12D	TRUE		FALSE		FALSE	Positive	11.5	Low
699	Lung squamous cell carcinoma	V14G	FALSE		FALSE		FALSE	Positive	18.5	High
700	Lung Adenocarcinoma		FALSE		FALSE		FALSE	Positive	6.9	Low
701	Non-small cell lung carcinoma (NSCLC)		FALSE		FALSE		FALSE	Positive	17.7	High
702	Lung squamous cell carcinoma		FALSE		FALSE		FALSE	Positive	1.5	Low
703	Lung Adenocarcinoma		FALSE		FALSE		FALSE	Positive	8.5	Low
704	Lung Adenocarcinoma		FALSE		FALSE		FALSE	Positive	7.7	Low
705	Lung Adenocarcinoma		FALSE		FALSE		FALSE	Positive	4.6	Low
706	Lung Adenocarcinoma	G12C	TRUE	W239S	FALSE		FALSE	Positive	3.8	Low
707	Lung squamous cell carcinoma		FALSE		FALSE	V167Sfs*52	TRUE	Positive	20	High
708	Non-small cell lung carcinoma (NSCLC)		FALSE	S216F	TRUE	E213* E218K	TRUE	NA	29.2	High
709	Lung Adenocarcinoma		FALSE	Splice Site Disruption	TRUE		FALSE	Positive	33.8	High
710	Lung Adenocarcinoma	G12V	TRUE		FALSE		FALSE	Positive	8.5	Low
711	Lung Adenocarcinoma		FALSE		FALSE		FALSE	Negative	4.6	Low
712	Lung Adenocarcinoma		FALSE		FALSE		FALSE	NA	9.2	Low
713	Lung Adenocarcinoma	G12C	TRUE		FALSE		FALSE	Positive	10.8	Low
714	Lung Adenocarcinoma	G12C	TRUE		FALSE		FALSE	Positive	13.8	Low
715	Lung Adenocarcinoma	G12C	TRUE		FALSE		FALSE	Positive	14.6	Low
716	Non-small cell lung carcinoma (NSCLC)		FALSE		FALSE		FALSE	Positive	7.7	Low
717	Lung Adenocarcinoma	G12C	TRUE		FALSE		FALSE	Positive	10.8	Low
718	Lung Adenocarcinoma	G12C	TRUE		FALSE		FALSE	Positive	6.9	Low
719	Lung Adenocarcinoma	G12F	TRUE		FALSE		FALSE	Negative	26.2	High
720	Lung Adenocarcinoma	G12C	TRUE		FALSE	I461T	FALSE	Positive	9.2	Low
721	Lung squamous cell carcinoma	G12V	TRUE		FALSE		FALSE	Positive	2.3	Low
722	NSCLC (non-squamous)		FALSE		FALSE	I185F	FALSE	Positive	21.5	High
723	Lung Adenocarcinoma	G12C	TRUE		FALSE	R234W	FALSE	Positive	12.3	Low
724	Lung Adenocarcinoma		FALSE		FALSE		FALSE	Negative	6.9	Low
725	Lung squamous cell carcinoma	Q22K	TRUE		FALSE		FALSE	Positive	23.1	High
726	Lung Adenocarcinoma	G12F	TRUE	G242W	FALSE		FALSE	Positive	13.1	Low
727	Lung squamous cell carcinoma		FALSE		FALSE		FALSE	Positive	6.9	Low
728	Lung squamous cell carcinoma		FALSE		FALSE		FALSE	Positive	18.5	High
729	Lung squamous cell carcinoma		FALSE		FALSE		FALSE	Negative	1.5	Low
730	Non-small cell lung carcinoma (NSCLC)		FALSE		FALSE		FALSE	NA	22.3	High
731	Lung Adenocarcinoma		FALSE		FALSE		FALSE	Positive	3.1	Low
732	Lung Adenocarcinoma		FALSE		FALSE		FALSE	NA	23.1	High
733	Lung Adenocarcinoma		FALSE		FALSE		FALSE	Negative	9.2	Low
734	Lung Adenocarcinoma		FALSE		FALSE		FALSE	Positive	10	Low
735	Lung Adenocarcinoma		FALSE		FALSE		FALSE	Negative	10	Low
736	Lung squamous cell carcinoma		FALSE		FALSE		FALSE	Negative	9.2	Low
737	Lung squamous cell carcinoma		FALSE		FALSE		FALSE	Positive	9.2	Low
738	Lung squamous cell carcinoma		FALSE		FALSE		FALSE	Positive	20.8	High
739	Lung squamous cell carcinoma		FALSE		FALSE		FALSE	Positive	2.3	Low
740	Lung squamous cell carcinoma		FALSE		FALSE	I304M	FALSE	Positive	12.3	Low
741	Lung squamous cell carcinoma		FALSE		FALSE		FALSE	Positive	21.5	High
742	Lung Adenocarcinoma		FALSE		FALSE		FALSE	Positive	11.5	Low
743	Lung Adenocarcinoma		FALSE	E98*	TRUE		FALSE	Negative	6.9	Low
744	Lung Adenocarcinoma	G12C	TRUE	R310Tfs*5	TRUE	Q74*	TRUE	NA	10.8	Low
745	Lung Adenocarcinoma		FALSE		FALSE		FALSE	Positive	4.6	Low
746	Lung squamous cell carcinoma		FALSE		FALSE		FALSE	Positive	23.8	High
747	Lung squamous cell carcinoma		FALSE		FALSE		FALSE	Positive	6.2	Low
748	Lung squamous cell carcinoma		FALSE		FALSE		FALSE	Positive	13.1	Low
749	Lung Adenocarcinoma	G12D	TRUE		FALSE		FALSE	Positive	12.3	Low
750	Non-small cell lung carcinoma (NSCLC)	G12V	TRUE		FALSE		FALSE	Negative	8.5	Low
751	Lung squamous cell carcinoma		FALSE		FALSE		FALSE	Positive	8.5	Low
752	Lung Adenocarcinoma	G12C	TRUE		FALSE		FALSE	Positive	13.8	Low
753	Lung Adenocarcinoma		FALSE		FALSE	H274R	FALSE	Positive	25.4	High
754	Lung Adenocarcinoma	G12C	TRUE		FALSE		FALSE	Positive	4.6	Low
755	Lung Adenocarcinoma	G12V	TRUE		FALSE		FALSE	Positive	6.9	Low
756	Lung Adenocarcinoma	G12V	TRUE		FALSE		FALSE	Positive	8.5	Low
757	Lung squamous cell carcinoma		FALSE		FALSE		FALSE	Positive	24.6	High
758	Non-small cell lung carcinoma (NSCLC)		FALSE		FALSE		FALSE	Positive	15.4	Low
759	Lung Adenocarcinoma		FALSE		FALSE		FALSE	Negative	7.7	Low
760	Lung Adenocarcinoma	G12V	TRUE		FALSE		FALSE	Positive	3.8	Low
761	Non-small cell lung carcinoma (NSCLC)		FALSE		FALSE		FALSE	Negative	27.7	High
762	Lung squamous cell carcinoma		FALSE		FALSE		FALSE	Positive	9.2	Low
763	Lung squamous cell carcinoma		FALSE		FALSE		FALSE	Positive	5.4	Low
764	Lung squamous cell carcinoma		FALSE		FALSE		FALSE	Negative	23.1	High
765	Lung Adenocarcinoma		FALSE		FALSE		FALSE	Negative	5.4	Low
766	Lung squamous cell carcinoma		FALSE		FALSE		FALSE	Positive	16.2	High
767	Lung Adenocarcinoma		FALSE		FALSE		FALSE	Positive	4.6	Low
768	Lung Adenocarcinoma	G12D	TRUE		FALSE		FALSE	Negative	5.4	Low
769	Non-small cell lung carcinoma (NSCLC)		FALSE		FALSE		FALSE	NA	12.3	Low
770	Lung Adenocarcinoma	G12D	TRUE	E165*	TRUE	M161I	FALSE	Positive	13.8	Low
771	Lung Adenocarcinoma	G12C	TRUE		FALSE		FALSE	Positive	5.4	Low
772	Lung Adenocarcinoma		FALSE		FALSE		FALSE	Positive	6.9	Low
773	Lung squamous cell carcinoma		FALSE		FALSE		FALSE	Positive	7.7	Low
774	Lung Adenocarcinoma	G12D	TRUE	G242V	TRUE		FALSE	Positive	10	Low
775	Lung Adenocarcinoma		FALSE		FALSE		FALSE	Positive	12.3	Low
776	Lung squamous cell carcinoma		FALSE		FALSE		FALSE	Positive	14.6	Low
777	Lung Adenocarcinoma	G12F	TRUE		FALSE		FALSE	Positive	6.2	Low
778	Lung Adenocarcinoma		FALSE		FALSE		FALSE	Positive	8.5	Low
779	Lung Adenocarcinoma		FALSE		FALSE		FALSE	Positive	3.8	Low
780	Lung squamous cell carcinoma		FALSE		FALSE		FALSE	Negative	5.4	Low
781	Lung Adenocarcinoma	G12A	TRUE	P281Rfs*6	TRUE		FALSE	Positive	5.4	Low
782	Lung squamous cell carcinoma	G12C	TRUE		FALSE		FALSE	NA	3.8	Low
783	Lung squamous cell carcinoma		FALSE		FALSE		FALSE	Negative	22.3	High
784	Lung Adenocarcinoma	G12C	TRUE		FALSE		FALSE	Positive	23.1	High
785	Lung Adenocarcinoma	G12C	TRUE		FALSE		FALSE	Positive	7.7	Low
786	Lung squamous cell carcinoma		FALSE		FALSE		FALSE	Negative	9.2	Low
787	Lung Adenocarcinoma	G13D	TRUE		FALSE		FALSE	Positive	26.2	High
788	Lung Adenocarcinoma	G12C	TRUE		FALSE	P361L	FALSE	Negative	7.7	Low
789	Lung adenosquamous carcinoma		FALSE		FALSE		FALSE	Positive	4.6	Low
790	Lung Adenocarcinoma		FALSE		FALSE	A40Mfs*21	TRUE	Negative	12.3	Low
791	Lung Adenocarcinoma		FALSE	Q220*	TRUE	G605_V606del	FALSE	Negative	8.5	Low
792	Non-small cell lung carcinoma (NSCLC)	Q61H	TRUE		FALSE		FALSE	Positive	31.5	High
793	Lung Adenocarcinoma		FALSE		FALSE		FALSE	Negative	6.2	Low
794	Non-small cell lung carcinoma (NSCLC)		FALSE		FALSE		FALSE	NA	23.1	High
795	Lung Adenocarcinoma	G13C	TRUE		FALSE		FALSE	Positive	25.4	High
796	Lung large cell neuroendocrine carcinoma		FALSE		FALSE		FALSE	Positive	23.1	High
797	Lung Adenocarcinoma	G12C	TRUE		FALSE	G332C	FALSE	Negative	10.8	Low
798	Lung Adenocarcinoma		FALSE		FALSE		FALSE	Positive	6.2	Low
799	Lung squamous cell carcinoma	G12C	TRUE		FALSE		FALSE	Positive	23.1	High
800	Non-small cell lung carcinoma (NSCLC)		FALSE	R310P	FALSE		FALSE	Positive	19.2	High
801	Lung Adenocarcinoma		FALSE		FALSE		FALSE	Positive	24.6	High
802	Lung Adenocarcinoma		FALSE	I177M S216F	TRUE	E593*	TRUE	Positive	33.1	High
803	Lung squamous cell carcinoma		FALSE		FALSE		FALSE	Positive	51.5	High
804	Lung squamous cell carcinoma		FALSE		FALSE		FALSE	Positive	8.5	Low
805	Lung Adenocarcinoma		FALSE		FALSE		FALSE	Negative	4.6	Low
806	Lung Adenocarcinoma		FALSE		FALSE		FALSE	Positive	6.9	Low
807	Lung squamous cell carcinoma		FALSE		FALSE		FALSE	Positive	20	High
808	Lung squamous cell carcinoma		FALSE		FALSE		FALSE	Positive	20	High
809	Lung Adenocarcinoma		FALSE		FALSE		FALSE	Positive	13.1	Low
810	Lung Adenocarcinoma	G12C	TRUE		FALSE		FALSE	Positive	23.8	High
811	Lung Adenocarcinoma		FALSE		FALSE		FALSE	Positive	7.7	Low
812	Lung Adenocarcinoma	G12S	TRUE	D176Y	FALSE	E493K	FALSE	Positive	20	High
813	Non-small cell lung carcinoma (NSCLC)	G13C	TRUE	W239R	FALSE		FALSE	Negative	14.6	Low
814	Lung squamous cell carcinoma		FALSE		FALSE		FALSE	Positive	10	Low
815	Lung Adenocarcinoma	G12V	TRUE		FALSE		FALSE	Positive	33.8	High
816	Non-small cell lung carcinoma (NSCLC)		FALSE		FALSE		FALSE	Positive	6.9	Low
817	Lung squamous cell carcinoma		FALSE		FALSE		FALSE	Positive	16.9	High
818	Lung squamous cell carcinoma		FALSE		FALSE		FALSE	Positive	8.5	Low
819	Lung squamous cell carcinoma		FALSE		FALSE		FALSE	Positive	25.4	High
820	Lung Adenocarcinoma	G12V	TRUE		FALSE		FALSE	Positive	29.2	High
821	Lung Adenocarcinoma		FALSE		FALSE	R362Q	FALSE	Negative	18.5	High
822	Lung Adenocarcinoma		FALSE	L282Afs*3	TRUE		FALSE	Negative	47.7	High
823	Lung Adenocarcinoma	G12C	TRUE		FALSE		FALSE	Positive	12.3	Low
824	Lung Adenocarcinoma	G12D	TRUE		FALSE		FALSE	Positive	22.3	High
825	Lung Adenocarcinoma		FALSE		FALSE		FALSE	Positive	2.3	Low
826	Lung Adenocarcinoma		FALSE		FALSE		FALSE	Positive	10	Low
827	Non-small cell lung carcinoma (NSCLC)	G12D	TRUE		FALSE		FALSE	Positive	20	High
828	Lung squamous cell carcinoma		FALSE		FALSE		FALSE	Positive	22.3	High
829	Lung Adenocarcinoma		FALSE		FALSE		FALSE	Positive	11.5	Low
830	Non-small cell lung carcinoma (NSCLC)		FALSE		FALSE		FALSE	NA	13.1	Low
831	Non-small cell lung carcinoma (NSCLC)		FALSE		FALSE		FALSE	Positive	13.1	Low
832	Lung squamous cell carcinoma	G13D	TRUE		FALSE	G28W	FALSE	Positive	86.9	High
833	Lung Adenocarcinoma	G12C	TRUE		FALSE		FALSE	Positive	13.8	Low
834	Lung Adenocarcinoma		FALSE		FALSE		FALSE	Positive	10	Low
835	Lung Adenocarcinoma		FALSE	E2* E65K	TRUE		FALSE	Positive	40	High
836	Lung squamous cell carcinoma		FALSE		FALSE		FALSE	Positive	14.6	Low
837	Lung Adenocarcinoma		FALSE		FALSE	E149G	FALSE	NA	37.7	High
838	Lung squamous cell carcinoma		FALSE		FALSE		FALSE	NA	13.1	Low
839	Non-small cell lung carcinoma (NSCLC)		FALSE		FALSE		FALSE	Positive	17.7	High
840	Lung squamous cell carcinoma		FALSE		FALSE		FALSE	Positive	23.1	High
841	Lung squamous cell carcinoma		FALSE		FALSE		FALSE	Positive	11.5	Low
842	Lung squamous cell carcinoma		FALSE		FALSE		FALSE	NA	13.8	Low
843	Lung Adenocarcinoma		FALSE		FALSE		FALSE	Positive	10.8	Low
844	Lung Adenocarcinoma		FALSE		FALSE		FALSE	Positive	4.6	Low
845	Lung Adenocarcinoma		FALSE		FALSE		FALSE	Positive	5.4	Low
846	Lung Adenocarcinoma		FALSE		FALSE		FALSE	Positive	3.1	Low
847	Lung squamous cell carcinoma		FALSE		FALSE		FALSE	Positive	11.5	Low
848	Non-small cell lung carcinoma (NSCLC)		FALSE		FALSE	N414S	FALSE	Positive	12.3	Low
849	Lung squamous cell carcinoma		FALSE		FALSE		FALSE	Negative	4.6	Low
850	Lung squamous cell carcinoma		FALSE		FALSE		FALSE	Negative	11.5	Low
851	Lung squamous cell carcinoma		FALSE		FALSE		FALSE	NA	19.2	High
852	Lung squamous cell carcinoma		FALSE		FALSE	R470H	TRUE	Positive	9.2	Low
853	Lung squamous cell carcinoma		FALSE		FALSE		FALSE	Positive	9.2	Low
854	Lung Adenocarcinoma	G12C	TRUE		FALSE		FALSE	Negative	4.6	Low
855	Lung Adenocarcinoma		FALSE		FALSE		FALSE	Positive	21.5	High
856	Lung Adenocarcinoma	G12C	TRUE		FALSE		FALSE	Positive	7.7	Low
857	Lung squamous cell carcinoma		FALSE		FALSE		FALSE	Positive	20.8	High
858	Lung Adenocarcinoma	Q61H	TRUE		FALSE		FALSE	Positive	10.8	Low
859	Lung Adenocarcinoma	G12D	TRUE		FALSE		FALSE	Positive	4.6	Low
860	Lung squamous cell carcinoma		FALSE		FALSE		FALSE	Positive	10	Low
861	Lung Adenocarcinoma		FALSE		FALSE	C38R	FALSE	Positive	26.9	High
862	Lung squamous cell carcinoma		FALSE		FALSE		FALSE	Negative	14.6	Low
863	Lung squamous cell carcinoma		FALSE		FALSE		FALSE	Positive	26.9	High
864	Lung Adenocarcinoma	G12C	TRUE		FALSE		FALSE	Positive	22.3	High
865	Non-small cell lung carcinoma (NSCLC)		FALSE		FALSE		FALSE	Negative	7.7	Low
866	Lung Adenocarcinoma		FALSE		FALSE		FALSE	Positive	13.8	Low
867	Non-small cell lung carcinoma (NSCLC)		FALSE		FALSE		FALSE	NA	7.7	Low
868	Non-small cell lung carcinoma (NSCLC)		FALSE		FALSE		FALSE	Positive	18.5	High
869	Lung squamous cell carcinoma		FALSE		FALSE		FALSE	Positive	12.3	Low
870	Lung Adenocarcinoma		FALSE		FALSE		FALSE	Positive	10	Low
871	Lung Adenocarcinoma	G13C	TRUE		FALSE		FALSE	Positive	26.2	High
872	Lung Adenocarcinoma		FALSE		FALSE		FALSE	Positive	21.5	High
873	Lung Adenocarcinoma		FALSE		FALSE	I559Sfs*36	TRUE	NA	18.5	High
874	Lung Adenocarcinoma	G12C	TRUE		FALSE		FALSE	Negative	8.5	Low
875	Lung Adenocarcinoma		FALSE	D237Y	FALSE	A376P	FALSE	Positive	6.9	Low
876	Lung Adenocarcinoma		FALSE		FALSE		FALSE	Negative	13.1	Low
877	Lung squamous cell carcinoma		FALSE		FALSE		FALSE	Positive	16.2	High
878	Lung Adenocarcinoma		FALSE		FALSE		FALSE	Positive	4.6	Low
879	Lung Adenocarcinoma		FALSE		FALSE		FALSE	Positive	3.8	Low
880	Lung squamous cell carcinoma		FALSE		FALSE		FALSE	Positive	13.8	Low
881	Lung Adenocarcinoma		FALSE		FALSE		FALSE	Positive	2.3	Low
882	Lung Adenocarcinoma		FALSE		FALSE		FALSE	Negative	11.5	Low
883	Non-small cell lung carcinoma (NSCLC)		FALSE		FALSE		FALSE	Positive	6.2	Low
884	Lung Adenocarcinoma		FALSE		FALSE	L100V S102L	TRUE	Positive	49.2	High
885	Lung squamous cell carcinoma	G12R	TRUE		FALSE		FALSE	NA	5.4	Low
886	Lung squamous cell carcinoma		FALSE		FALSE		FALSE	Positive	12.3	Low
887	Lung squamous cell carcinoma		FALSE		FALSE		FALSE	Positive	6.9	Low
888	Lung Adenocarcinoma		FALSE		FALSE		FALSE	NA	28.5	High
889	Lung Adenocarcinoma	G12D	TRUE		FALSE		FALSE	Positive	15.4	Low
890	Lung Adenocarcinoma		FALSE		FALSE		FALSE	Negative	6.9	Low
891	Lung Adenocarcinoma		FALSE		FALSE		FALSE	Positive	6.9	Low
892	Lung Adenocarcinoma		FALSE	Splice Site Disruption	TRUE	R354L	FALSE	Negative	29.2	High
893	Lung Adenocarcinoma	G12C	TRUE		FALSE		FALSE	Positive	25.4	High
894	Lung Adenocarcinoma		FALSE		FALSE	R554*	TRUE	Negative	24.6	High
895	Lung squamous cell carcinoma		FALSE		FALSE		FALSE	Positive	13.8	Low
896	Non-small cell lung carcinoma (NSCLC)		FALSE		FALSE		FALSE	Positive	26.2	High
897	Lung Adenocarcinoma	G12C	TRUE		FALSE		FALSE	Positive	16.2	High
898	Lung Adenocarcinoma		FALSE		FALSE		FALSE	Positive	17.7	High
899	Lung Adenocarcinoma		FALSE		FALSE		FALSE	Positive	3.8	Low
900	Lung Adenocarcinoma	G12C	TRUE		FALSE		FALSE	Positive	16.9	High
901	Lung Adenocarcinoma	G12C	TRUE		FALSE		FALSE	Positive	5.4	Low
902	Lung Adenocarcinoma	G13C	TRUE		FALSE		FALSE	Positive	11.5	Low
903	Lung Adenocarcinoma		FALSE		FALSE		FALSE	NA	27.7	High
904	Lung squamous cell carcinoma		FALSE		FALSE		FALSE	Negative	20.8	High
905	Lung Adenocarcinoma		FALSE		FALSE		FALSE	Positive	12.3	Low
906	Lung Adenocarcinoma		FALSE		FALSE		FALSE	Positive	14.6	Low
907	Lung Adenocarcinoma	G12C	TRUE		FALSE		FALSE	Positive	19.2	High
908	Lung Adenocarcinoma	A146V	TRUE		FALSE		FALSE	Positive	57.7	High
909	Lung Adenocarcinoma	G12D	TRUE		FALSE		FALSE	Positive	2.3	Low
910	Lung Adenocarcinoma		FALSE		FALSE		FALSE	NA	5.4	Low
911	Lung Adenocarcinoma		FALSE		FALSE		FALSE	Negative	5.4	Low
912	Lung squamous cell carcinoma		FALSE		FALSE		FALSE	Positive	16.9	High
913	Lung Adenocarcinoma	G12V	TRUE	Splice Site Disruption	TRUE	G364C	FALSE	Negative	13.1	Low
914	Lung Adenocarcinoma	G12C	TRUE		FALSE		FALSE	Positive	6.2	Low
915	Lung squamous cell carcinoma	G12C	TRUE	D53Gfs*110	TRUE	I416F	FALSE	Positive	16.9	High
916	Lung Adenocarcinoma	G12C	TRUE		FALSE	H96Tfs*61	TRUE	Positive	12.3	Low
917	Lung Adenocarcinoma		FALSE		FALSE		FALSE	Positive	2.3	Low
918	Lung Adenocarcinoma		FALSE		FALSE	T230S	FALSE	Positive	26.2	High
919	Lung adenosquamous carcinoma		FALSE		FALSE		FALSE	Negative	9.2	Low
920	Lung Adenocarcinoma		FALSE		FALSE		FALSE	Positive	13.8	Low
921	Lung Adenocarcinoma		FALSE		FALSE		FALSE	Positive	7.7	Low
922	Lung squamous cell carcinoma		FALSE		FALSE		FALSE	NA	15.4	Low
923	Lung Adenocarcinoma	G12A	TRUE	Splice Site Disruption	TRUE	Y162C	FALSE	Positive	12.3	Low
924	Non-small cell lung carcinoma (NSCLC)	G12A	TRUE		FALSE		FALSE	NA	15.4	Low
925	Lung squamous cell carcinoma		FALSE		FALSE		FALSE	Positive	7.7	Low
926	Lung squamous cell carcinoma		FALSE		FALSE		FALSE	Positive	14.6	Low
927	Non-small cell lung carcinoma (NSCLC)		FALSE		FALSE		FALSE	Positive	45.4	High
928	Lung Adenocarcinoma		FALSE		FALSE		FALSE	Positive	16.2	High
929	Non-small cell lung carcinoma (NSCLC)		FALSE		FALSE	R483C	FALSE	NA	11.5	Low
930	Lung Adenocarcinoma	Q61L	TRUE	W308L	FALSE	Splice Site Disruption	TRUE	Positive	16.2	High
931	Lung Adenocarcinoma	G13R	TRUE		FALSE		FALSE	Positive	3.8	Low
932	Lung squamous cell carcinoma		FALSE		FALSE		FALSE	Positive	23.8	High
933	Lung Adenocarcinoma		FALSE		FALSE		FALSE	Negative	13.8	Low
934	Lung squamous cell carcinoma		FALSE		FALSE		FALSE	Positive	13.1	Low
935	Lung squamous cell carcinoma		FALSE		FALSE		FALSE	Positive	8.5	Low
936	Lung Adenocarcinoma	G12C	TRUE		FALSE		FALSE	Positive	26.9	High
937	Non-small cell lung carcinoma (NSCLC)		FALSE		FALSE		FALSE	Positive	16.2	High
938	Lung squamous cell carcinoma		FALSE		FALSE		FALSE	Positive	10	Low
939	Lung Adenocarcinoma		FALSE		FALSE		FALSE	Positive	3.8	Low
940	Lung Adenocarcinoma		FALSE		FALSE		FALSE	NA	5.4	Low
941	Non-small cell lung carcinoma (NSCLC)	G12C	TRUE	L201Rfs*58	TRUE	Y33*	TRUE	Positive	13.8	Low
942	Lung Adenocarcinoma		FALSE		FALSE		FALSE	Positive	15.4	Low
943	Lung Adenocarcinoma		FALSE		FALSE		FALSE	Positive	15.4	Low
944	Lung Adenocarcinoma		FALSE		FALSE		FALSE	Positive	10	Low
945	Lung Adenocarcinoma		FALSE		FALSE		FALSE	Positive	20	High
946	Lung Adenocarcinoma		FALSE		FALSE		FALSE	Positive	2.3	Low
947	Lung squamous cell carcinoma		FALSE		FALSE		FALSE	Negative	12.3	Low
948	Lung Adenocarcinoma		FALSE		FALSE		FALSE	Positive	7.7	Low
949	Lung squamous cell carcinoma		FALSE		FALSE		FALSE	Positive	4.6	Low
950	Lung squamous cell carcinoma		FALSE		FALSE		FALSE	Positive	28.5	High
951	Lung Adenocarcinoma		FALSE		FALSE	E441*	TRUE	Positive	21.5	High
952	Lung Adenocarcinoma		FALSE		FALSE		FALSE	Positive	9.2	Low
953	Lung squamous cell carcinoma		FALSE		FALSE	R234P	FALSE	Positive	20	High
954	Lung Adenocarcinoma		FALSE	Y60*	TRUE		FALSE	Positive	29.2	High
955	Lung Adenocarcinoma	G12V	TRUE		FALSE		FALSE	NA	8.5	Low
956	Lung Adenocarcinoma		FALSE		FALSE		FALSE	Negative	15.4	Low
957	Lung squamous cell carcinoma		FALSE		FALSE		FALSE	Positive	15.4	Low
958	Lung Adenocarcinoma		FALSE		FALSE		FALSE	Positive	11.5	Low
959	Lung squamous cell carcinoma		FALSE	K84*	TRUE		FALSE	Positive	9.2	Low
960	Lung squamous cell carcinoma		FALSE		FALSE		FALSE	Positive	11.5	Low
961	Lung Adenocarcinoma		FALSE		FALSE		FALSE	Negative	6.9	Low
962	Lung Adenocarcinoma		FALSE		FALSE		FALSE	Positive	7.7	Low
963	Lung Adenocarcinoma	G12C	TRUE		FALSE		FALSE	Positive	2.3	Low
964	Non-small cell lung carcinoma (NSCLC)		FALSE	Y36_Q37delins*	TRUE		FALSE	Positive	13.1	Low
965	Lung squamous cell carcinoma		FALSE		FALSE	G476W	FALSE	Negative	20	High
966	Lung squamous cell carcinoma		FALSE		FALSE		FALSE	Positive	14.6	Low
967	Non-small cell lung carcinoma (NSCLC)	G13C	TRUE	Splice Site Disruption	TRUE		FALSE	Positive	26.9	High
968	Lung Adenocarcinoma		FALSE		FALSE		FALSE	Positive	11.5	Low
969	Lung squamous cell carcinoma		FALSE		FALSE		FALSE	Positive	17.7	High
970	Lung Adenocarcinoma		FALSE		FALSE		FALSE	Positive	13.8	Low
971	Lung squamous cell carcinoma	G12A	TRUE		FALSE		FALSE	NA	7.7	Low
972	Lung Adenocarcinoma	G12V	TRUE		FALSE		FALSE	Negative	2.3	Low
973	Non-small cell lung carcinoma (NSCLC)		FALSE		FALSE		FALSE	Positive	8.5	Low
974	Lung Adenocarcinoma	G12V	TRUE		FALSE		FALSE	Positive	28.5	High
975	Non-small cell lung carcinoma (NSCLC)	G12A	TRUE		FALSE		FALSE	NA	6.9	Low
976	Lung Adenocarcinoma		FALSE		FALSE		FALSE	Positive	13.1	Low
977	Lung Adenocarcinoma	G12C	TRUE		FALSE		FALSE	Positive	13.1	Low
978	Lung Adenocarcinoma	G12V	TRUE		FALSE	R234W V271M	FALSE	Positive	19.2	High
979	Lung Adenocarcinoma		FALSE		FALSE		FALSE	Positive	6.2	Low
980	Lung Adenocarcinoma		FALSE		FALSE		FALSE	Positive	10.8	Low
981	Lung squamous cell carcinoma		FALSE		FALSE	E149D H311Q	FALSE	Negative	13.8	Low
982	Lung squamous cell carcinoma		FALSE		FALSE		FALSE	Negative	2.3	Low
983	Non-small cell lung carcinoma (NSCLC)		FALSE		FALSE		FALSE	Negative	16.9	High
984	Lung squamous cell carcinoma		FALSE		FALSE	R320Q	TRUE	Positive	12.3	Low
985	Lung Adenocarcinoma	G12C	TRUE		FALSE		FALSE	Positive	20.8	High
986	Lung Adenocarcinoma		FALSE	E92Gfs*4	TRUE	L223V	FALSE	Positive	25.4	High
987	Lung squamous cell carcinoma		FALSE	D343N	FALSE		FALSE	Positive	8.5	Low
988	Lung squamous cell carcinoma		FALSE		FALSE		FALSE	Positive	20	High
989	Non-small cell lung carcinoma (NSCLC)		FALSE	I161F	FALSE	D422E	FALSE	Positive	16.2	High
990	Lung squamous cell carcinoma		FALSE		FALSE	R507*	TRUE	Positive	12.3	Low
991	Lung squamous cell carcinoma		FALSE		FALSE	M409*	TRUE	Positive	7.7	Low
992	Lung squamous cell carcinoma		FALSE		FALSE		FALSE	Negative	20.8	High
993	Lung Adenocarcinoma		FALSE		FALSE		FALSE	Positive	6.9	Low
994	Lung Adenocarcinoma		FALSE	G163R	TRUE	Y396C	FALSE	Positive	21.5	High
995	Lung Adenocarcinoma		FALSE		FALSE		FALSE	Positive	21.5	High
996	Lung Adenocarcinoma	Q61H	TRUE		FALSE		FALSE	Positive	23.1	High
997	Lung squamous cell carcinoma		FALSE		FALSE		FALSE	Positive	26.9	High
998	Lung squamous cell carcinoma		FALSE		FALSE		FALSE	Positive	11.5	Low
999	Lung squamous cell carcinoma		FALSE		FALSE		FALSE	Positive	6.2	Low
1000	Lung Adenocarcinoma		FALSE		FALSE		FALSE	Positive	35.4	High
1001	Lung Adenocarcinoma		FALSE		FALSE		FALSE	Negative	10.8	Low
1002	Lung Adenocarcinoma		FALSE		FALSE		FALSE	Negative	22.3	High
1003	Lung squamous cell carcinoma		FALSE		FALSE		FALSE	Positive	13.8	Low
1004	Lung Adenocarcinoma		FALSE		FALSE		FALSE	Positive	37.7	High
1005	Lung Adenocarcinoma		FALSE		FALSE		FALSE	Positive	6.9	Low
1006	Lung squamous cell carcinoma		FALSE		FALSE		FALSE	Positive	12.3	Low
1007	Lung squamous cell carcinoma		FALSE		FALSE	N414S	FALSE	Positive	40	High
1008	Lung Adenocarcinoma		FALSE		FALSE		FALSE	Positive	6.2	Low
1009	Lung Adenocarcinoma		FALSE		FALSE		FALSE	Negative	9.2	Low
1010	Lung squamous cell carcinoma		FALSE		FALSE		FALSE	Positive	8.5	Low
1011	Lung squamous cell carcinoma		FALSE		FALSE		FALSE	Positive	16.9	High
1012	Lung Adenocarcinoma		FALSE		FALSE		FALSE	Negative	3.8	Low
1013	Lung Adenocarcinoma		FALSE		FALSE		FALSE	Positive	6.9	Low
1014	Lung Adenocarcinoma		FALSE		FALSE		FALSE	Negative	13.1	Low
1015	Non-small cell lung carcinoma (NSCLC)		FALSE		FALSE		FALSE	Negative	25.4	High
1016	Lung squamous cell carcinoma		FALSE		FALSE		FALSE	Positive	22.3	High
1017	Non-small cell lung carcinoma (NSCLC)		FALSE		FALSE		FALSE	NA	6.9	Low
1018	Lung Adenocarcinoma		FALSE		FALSE		FALSE	Positive	11.5	Low
1019	Lung squamous cell carcinoma		FALSE		FALSE		FALSE	Positive	13.8	Low
1020	Lung Adenocarcinoma	G12C	TRUE		FALSE		FALSE	Negative	9.2	Low
1021	Non-small cell lung carcinoma (NSCLC)		FALSE		FALSE		FALSE	NA	16.2	High
1022	Lung Adenocarcinoma	G12C	TRUE		FALSE		FALSE	Positive	14.6	Low
1023	Lung Adenocarcinoma		FALSE		FALSE		FALSE	Negative	10	Low
1024	Non-small cell lung carcinoma (NSCLC)		FALSE		FALSE		FALSE	Negative	13.8	Low
1025	Non-small cell lung carcinoma (NSCLC)	G12C	TRUE		FALSE		FALSE	Positive	20	High
1026	Non-small cell lung carcinoma (NSCLC)	G12C	TRUE		FALSE		FALSE	Positive	31.5	High
1027	Lung Adenocarcinoma		FALSE		FALSE		FALSE	Positive	4.6	Low
1028	Lung squamous cell carcinoma		FALSE		FALSE		FALSE	Negative	14.6	Low
1029	Lung Adenocarcinoma	G12D	TRUE		FALSE		FALSE	Positive	10	Low
1030	Non-small cell lung carcinoma (NSCLC)		FALSE		FALSE		FALSE	Negative	13.8	Low
1031	Lung squamous cell carcinoma		FALSE		FALSE		FALSE	Positive	3.1	Low
1032	Lung Adenocarcinoma		FALSE		FALSE		FALSE	Positive	7.7	Low
1033	Lung Adenocarcinoma	G12F	TRUE		FALSE		FALSE	Positive	8.5	Low
1034	Non-small cell lung carcinoma (NSCLC)		FALSE		FALSE		FALSE	Positive	14.6	Low
1035	Lung squamous cell carcinoma	G12D	TRUE		FALSE		FALSE	Negative	1.5	Low
1036	Non-small cell lung carcinoma (NSCLC)		FALSE		FALSE		FALSE	Positive	6.9	Low
1037	Lung Adenocarcinoma		FALSE		FALSE		FALSE	Negative	4.6	Low
1038	Lung Adenocarcinoma		FALSE	I300V	FALSE		FALSE	Positive	4.6	Low
1039	Lung Adenocarcinoma		FALSE		FALSE		FALSE	Positive	6.2	Low
1040	Lung Adenocarcinoma		FALSE	P281Rfs*6	TRUE		FALSE	Negative	23.1	High
1041	Lung Adenocarcinoma		FALSE		FALSE		FALSE	Positive	4.6	Low
1042	Lung squamous cell carcinoma		FALSE		FALSE		FALSE	Positive	14.6	Low
1043	Lung adenosquamous carcinoma		FALSE		FALSE		FALSE	Positive	4.6	Low
1044	Lung Adenocarcinoma		FALSE		FALSE		FALSE	NA	4.6	Low
1045	Lung Adenocarcinoma		FALSE		FALSE		FALSE	Positive	13.1	Low
1046	Lung Adenocarcinoma		FALSE		FALSE		FALSE	Negative	98.5	High
1047	Lung squamous cell carcinoma		FALSE		FALSE		FALSE	Positive	3.1	Low
1048	Lung Adenocarcinoma	G12V	TRUE		FALSE		FALSE	Positive	5.4	Low
1049	Non-small cell lung carcinoma (NSCLC)		FALSE		FALSE		FALSE	Positive	20	High
1050	Lung Adenocarcinoma		FALSE	E130*	TRUE		FALSE	Negative	2.3	Low
1051	Lung Adenocarcinoma	G12C	TRUE		FALSE		FALSE	Positive	40.8	High
1052	Lung Adenocarcinoma		FALSE		FALSE	A454Pfs*25	TRUE	Positive	19.2	High
1053	Lung Adenocarcinoma		FALSE		FALSE		FALSE	Positive	1.5	Low
1054	Non-small cell lung carcinoma (NSCLC)		FALSE	E145Q D194H	FALSE		FALSE	Positive	28.5	High
1055	Lung Adenocarcinoma		FALSE		FALSE		FALSE	Positive	3.1	Low
1056	Lung Adenocarcinoma		FALSE		FALSE		FALSE	Negative	7.7	Low
1057	Lung squamous cell carcinoma		FALSE		FALSE		FALSE	NA	28.5	High
1058	Lung Adenocarcinoma	G12C	TRUE		FALSE		FALSE	Positive	17.7	High
1059	Lung Adenocarcinoma		FALSE		FALSE		FALSE	Positive	6.2	Low
1060	Non-small cell lung carcinoma (NSCLC)		FALSE		FALSE		FALSE	Negative	27.7	High
1061	Lung Adenocarcinoma	Q61H	TRUE		FALSE		FALSE	Positive	13.1	Low
1062	Lung Adenocarcinoma		FALSE		FALSE		FALSE	Positive	4.6	Low
1063	Lung Adenocarcinoma		FALSE		FALSE	W497L	FALSE	Negative	24.6	High
1064	Lung Adenocarcinoma		FALSE		FALSE		FALSE	Positive	5.4	Low
1065	Lung Adenocarcinoma		FALSE	E145*	TRUE	V547Rfs*27	TRUE	Positive	15.4	Low
1066	Non-small cell lung carcinoma (NSCLC)		FALSE	Q220E	FALSE		FALSE	Positive	5.4	Low
1067	Non-small cell lung carcinoma (NSCLC)		FALSE		FALSE		FALSE	NA	5.4	Low
1068	Lung Adenocarcinoma	G12C	TRUE		FALSE	W544C	FALSE	Positive	12.3	Low
1069	Lung Adenocarcinoma		FALSE		FALSE		FALSE	Positive	30.8	High
1070	Lung Adenocarcinoma		FALSE		FALSE	G524C	TRUE	Positive	13.1	Low
1071	Lung Adenocarcinoma		FALSE		FALSE		FALSE	Negative	7.7	Low
1072	Lung Adenocarcinoma		FALSE		FALSE		FALSE	Negative	10	Low
1073	Lung squamous cell carcinoma		FALSE		FALSE		FALSE	Negative	9.2	Low
1074	Lung Adenocarcinoma		FALSE	D237Y	FALSE	G523V	FALSE	Positive	22.3	High
1075	Lung Adenocarcinoma	G13C	TRUE		FALSE		FALSE	Negative	20	High
1076	Lung Adenocarcinoma		FALSE		FALSE		FALSE	Negative	13.1	Low
1077	Non-small cell lung carcinoma (NSCLC)	G12C	TRUE		FALSE		FALSE	Positive	92.3	High
1078	Lung Adenocarcinoma		FALSE		FALSE		FALSE	Negative	4.6	Low
1079	Lung squamous cell carcinoma		FALSE		FALSE		FALSE	Positive	13.1	Low
1080	Lung squamous cell carcinoma		FALSE		FALSE		FALSE	Positive	3.8	Low
1081	Lung Adenocarcinoma		FALSE		FALSE		FALSE	NA	9.2	Low
1082	Lung squamous cell carcinoma		FALSE		FALSE	R362Q	FALSE	Positive	8.5	Low
1083	Lung squamous cell carcinoma		FALSE	H174P	FALSE	D236Y	FALSE	Positive	16.2	High
1084	Lung Adenocarcinoma	G13C	TRUE		FALSE	G523V	FALSE	Positive	28.5	High
1085	Lung Adenocarcinoma		FALSE		FALSE		FALSE	Positive	20.8	High
1086	Lung Adenocarcinoma	G13C	TRUE	K44Qfs*119	TRUE		FALSE	Positive	11.5	Low
1087	Lung Adenocarcinoma	G12C	TRUE		FALSE		FALSE	Positive	4.6	Low
1088	Lung Adenocarcinoma		FALSE		FALSE		FALSE	Negative	21.5	High
1089	Lung Adenocarcinoma		FALSE		FALSE		FALSE	Negative	45.4	High
1090	Non-small cell lung carcinoma (NSCLC)		FALSE		FALSE		FALSE	Positive	19.2	High
1091	Lung squamous cell carcinoma		FALSE		FALSE		FALSE	Positive	31.5	High
1092	Large cell lung carcinoma		FALSE		FALSE		FALSE	Positive	18.5	High
1093	Lung Adenocarcinoma	Q61H	TRUE	V133L	FALSE		FALSE	Negative	23.1	High
1094	Lung Adenocarcinoma	G12V	TRUE		FALSE		FALSE	Positive	6.9	Low
1095	Lung Adenocarcinoma		FALSE	Q159*	TRUE	G524Sfs*8	TRUE	Positive	8.5	Low
1096	Lung Adenocarcinoma		FALSE		FALSE		FALSE	Negative	19.2	High
1097	Lung squamous cell carcinoma		FALSE	D176N	TRUE		FALSE	Negative	14.6	Low
1098	Lung Adenocarcinoma		FALSE		FALSE		FALSE	NA	10.8	Low
1099	NSCLC (non-squamous)		FALSE		FALSE		FALSE	Positive	3.1	Low
1100	Lung squamous cell carcinoma		FALSE		FALSE		FALSE	Positive	20.8	High
1101	Lung Adenocarcinoma		FALSE		FALSE	R362Q	FALSE	Positive	13.8	Low
1102	Lung Adenocarcinoma	G12D	TRUE		FALSE		FALSE	Positive	3.1	Low
1103	Lung Adenocarcinoma		FALSE		FALSE		FALSE	Negative	10.8	Low
1104	Lung Adenocarcinoma	G12S	TRUE		FALSE	C624Y	FALSE	Positive	15.4	Low
1105	Lung Adenocarcinoma	G12S	TRUE		FALSE		FALSE	Positive	16.9	High
1106	Non-small cell lung carcinoma (NSCLC)	L19F	TRUE		FALSE	G605Afs*?	TRUE	Positive	36.2	High
1107	Lung squamous cell carcinoma		FALSE		FALSE		FALSE	Positive	10.8	Low
1108	Lung Adenocarcinoma		FALSE	D237Y	FALSE		FALSE	Positive	16.9	High
1109	Lung Adenocarcinoma	G12V	TRUE		FALSE		FALSE	Positive	12.3	Low
1110	Lung adenosquamous carcinoma		FALSE		FALSE		FALSE	Positive	6.2	Low
1111	Lung Adenocarcinoma	G12A	TRUE	E165*	TRUE	G127V	FALSE	Positive	13.1	Low
1112	Lung Adenocarcinoma		FALSE		FALSE	Y584H	FALSE	Positive	16.2	High
1113	Lung Adenocarcinoma	Q61L	TRUE		FALSE		FALSE	Positive	21.5	High
1114	Lung Adenocarcinoma	G12V	TRUE		FALSE		FALSE	Positive	25.4	High
1115	Lung Adenocarcinoma		FALSE	Y60Rfs*102	TRUE	Q118*	TRUE	Negative	30.8	High
1116	Lung squamous cell carcinoma		FALSE		FALSE		FALSE	Positive	13.8	Low
1117	Non-small cell lung carcinoma (NSCLC)	G12C	TRUE		FALSE		FALSE	Positive	22.3	High
1118	Lung Adenocarcinoma		FALSE		FALSE		FALSE	Positive	21.5	High
1119	Non-small cell lung carcinoma (NSCLC)		FALSE	Q214*	TRUE	M110L	FALSE	Negative	10	Low
1120	Non-small cell lung carcinoma (NSCLC)		FALSE		FALSE		FALSE	Positive	7.7	Low
1121	Lung Adenocarcinoma		FALSE		FALSE	R470S	TRUE	Negative	50.8	High
1122	Lung squamous cell carcinoma		FALSE		FALSE	R269W	FALSE	Positive	17.7	High
1123	Lung squamous cell carcinoma		FALSE		FALSE		FALSE	Positive	9.2	Low
1124	Lung Adenocarcinoma	G12C	TRUE		FALSE	R71L	FALSE	Positive	37.7	High
1125	Non-small cell lung carcinoma (NSCLC)		FALSE	R106W	FALSE		FALSE	Positive	20.8	High
1126	Lung Adenocarcinoma	G12D	TRUE		FALSE		FALSE	Negative	19.2	High
1127	Lung Adenocarcinoma		FALSE		FALSE		FALSE	Positive	7.7	Low
1128	Lung squamous cell carcinoma		FALSE		FALSE		FALSE	Positive	24.6	High
1129	Lung Adenocarcinoma	G12V	TRUE		FALSE		FALSE	NA	16.9	High
1130	Lung squamous cell carcinoma		FALSE		FALSE		FALSE	NA	11.5	Low
1131	Lung squamous cell carcinoma		FALSE		FALSE		FALSE	Positive	8.5	Low
1132	Lung squamous cell carcinoma		FALSE		FALSE		FALSE	Positive	6.2	Low
1133	Lung Adenocarcinoma	G12D	TRUE		FALSE		FALSE	Negative	1.5	Low
1134	Lung Adenocarcinoma		FALSE		FALSE		FALSE	Positive	26.9	High
1135	Lung Adenocarcinoma		FALSE		FALSE		FALSE	Negative	13.8	Low
1136	Lung Adenocarcinoma		FALSE		FALSE		FALSE	Positive	24.6	High
1137	Lung Adenocarcinoma		FALSE		FALSE		FALSE	Positive	3.1	Low
1138	Non-small cell lung carcinoma (NSCLC)		FALSE		FALSE		FALSE	Positive	6.2	Low
1139	Lung Adenocarcinoma	G12A	TRUE		FALSE		FALSE	Positive	20	High
1140	Lung Adenocarcinoma	G12A	TRUE		FALSE		FALSE	Positive	13.1	Low
1141	Lung Adenocarcinoma	Q61L	TRUE	N226H	FALSE		FALSE	Positive	80	High
1142	Lung squamous cell carcinoma		FALSE		FALSE		FALSE	Negative	3.8	Low
1143	Lung Adenocarcinoma		FALSE		FALSE		FALSE	NA	8.5	Low
1144	Lung Adenocarcinoma		FALSE		FALSE		FALSE	Positive	7.7	Low
1145	Lung Adenocarcinoma	G12C	TRUE		FALSE		FALSE	Positive	20	High
1146	Lung Adenocarcinoma		FALSE		FALSE		FALSE	Positive	3.1	Low
1147	Lung Adenocarcinoma		FALSE		FALSE		FALSE	Negative	16.2	High
1148	Non-small cell lung carcinoma (NSCLC)		FALSE		FALSE		FALSE	Positive	20.8	High
1149	Lung Adenocarcinoma		FALSE		FALSE	P278L	FALSE	Negative	11.5	Low
1150	Lung Adenocarcinoma		FALSE		FALSE		FALSE	Positive	10.8	Low
1151	Lung Adenocarcinoma		FALSE		FALSE		FALSE	Negative	1.5	Low
1152	Lung squamous cell carcinoma		FALSE		FALSE		FALSE	NA	15.4	Low
1153	Lung Adenocarcinoma		FALSE		FALSE		FALSE	Positive	18.5	High
1154	Non-small cell lung carcinoma (NSCLC)		FALSE		FALSE		FALSE	Positive	4.6	Low
1155	Lung Adenocarcinoma		FALSE		FALSE		FALSE	Negative	5.4	Low
1156	Non-small cell lung carcinoma (NSCLC)		FALSE		FALSE		FALSE	NA	13.1	Low
1157	Lung Adenocarcinoma		FALSE		FALSE		FALSE	Positive	1.5	Low
1158	Non-small cell lung carcinoma (NSCLC)		FALSE		FALSE		FALSE	Positive	10	Low
1159	Lung squamous cell carcinoma		FALSE		FALSE	R116W	FALSE	NA	17.7	High
1160	Lung Adenocarcinoma		FALSE		FALSE		FALSE	Positive	3.8	Low
1161	Lung large cell neuroendocrine carcinoma		FALSE		FALSE		FALSE	NA	10.8	Low
1162	Lung Adenocarcinoma	G12D	TRUE	S69*	TRUE		FALSE	NA	13.8	Low
1163	Lung squamous cell carcinoma		FALSE		FALSE		FALSE	Positive	9.2	Low
1164	Lung Adenocarcinoma		FALSE		FALSE		FALSE	Negative	15.4	Low
1165	Lung Adenocarcinoma		FALSE		FALSE		FALSE	Positive	13.8	Low
1166	Lung Adenocarcinoma		FALSE		FALSE		FALSE	Positive	6.9	Low
1167	Non-small cell lung carcinoma (NSCLC)		FALSE		FALSE	G114W	FALSE	Positive	16.2	High
1168	Lung squamous cell carcinoma		FALSE	Q220*	TRUE		FALSE	Negative	20.8	High
1169	Lung squamous cell carcinoma		FALSE		FALSE		FALSE	Positive	12.3	Low
1170	Lung Adenocarcinoma		FALSE		FALSE		FALSE	Negative	4.6	Low
1171	Lung Adenocarcinoma		FALSE	Splice Site Disruption	TRUE		FALSE	Negative	21.5	High
1172	Lung squamous cell carcinoma		FALSE		FALSE		FALSE	Positive	17.7	High
1173	Lung Adenocarcinoma	G12S	TRUE		FALSE		FALSE	Positive	14.6	Low
1174	Lung Adenocarcinoma	G12C	TRUE		FALSE		FALSE	Positive	3.1	Low
1175	Lung Adenocarcinoma		FALSE		FALSE	E444K	FALSE	NA	36.2	High
1176	Lung Adenocarcinoma		FALSE		FALSE		FALSE	Positive	5.4	Low
1177	Lung squamous cell carcinoma		FALSE		FALSE		FALSE	Negative	11.5	Low
1178	Lung Adenocarcinoma		FALSE		FALSE	G524Afs*8	TRUE	Positive	28.5	High
1179	Non-small cell lung carcinoma (NSCLC)		FALSE	E33Sfs*14	TRUE	D389Y	TRUE	Positive	8.5	Low
1180	Lung Adenocarcinoma	Q61H	TRUE	K175*	TRUE		FALSE	Positive	9.2	Low
1181	Lung Adenocarcinoma		FALSE		FALSE		FALSE	Positive	45.4	High
1182	Lung Adenocarcinoma	G12D	TRUE		FALSE		FALSE	Positive	18.5	High
1183	Lung Adenocarcinoma		FALSE		FALSE		FALSE	Positive	46.9	High
1184	Lung Adenocarcinoma		FALSE		FALSE		FALSE	NA	2.3	Low
1185	Lung squamous cell carcinoma		FALSE		FALSE		FALSE	Positive	15.4	Low
1186	Lung Adenocarcinoma		FALSE		FALSE		FALSE	Positive	14.6	Low
1187	Lung Adenocarcinoma		FALSE		FALSE		FALSE	Positive	3.1	Low
1188	Lung Adenocarcinoma		FALSE		FALSE		FALSE	Negative	15.4	Low
1189	Non-small cell lung carcinoma (NSCLC)		FALSE		FALSE		FALSE	Positive	15.4	Low
1190	Non-small cell lung carcinoma (NSCLC)		FALSE		FALSE		FALSE	Positive	26.9	High
1191	Non-small cell lung carcinoma (NSCLC)		FALSE		FALSE		FALSE	NA	11.5	Low
1192	Lung Adenocarcinoma	G12V	TRUE	S240*	TRUE		FALSE	Negative	3.1	Low
1193	Non-small cell lung carcinoma (NSCLC)	Q61K	TRUE		FALSE		FALSE	Positive	6.9	Low
1194	Non-small cell lung carcinoma (NSCLC)		FALSE		FALSE	R362Q	FALSE	Negative	20.8	High
1195	Lung Adenocarcinoma		FALSE		FALSE	G332C	FALSE	Positive	16.9	High
1196	Lung Adenocarcinoma		FALSE		FALSE		FALSE	Positive	13.8	Low
1197	Lung squamous cell carcinoma		FALSE		FALSE		FALSE	Positive	10.8	Low
1198	Lung squamous cell carcinoma		FALSE		FALSE	F111V	FALSE	Positive	7.7	Low
1199	Lung Adenocarcinoma		FALSE		FALSE	Q75*	TRUE	Positive	14.6	Low
1200	Lung Adenocarcinoma		FALSE		FALSE		FALSE	Positive	13.8	Low
1201	Lung squamous cell carcinoma		FALSE		FALSE		FALSE	Positive	26.9	High
1202	Lung Adenocarcinoma		FALSE		FALSE	C319R	FALSE	Positive	39.2	High
1203	Non-small cell lung carcinoma (NSCLC)		FALSE		FALSE		FALSE	Positive	5.4	Low
1204	Non-small cell lung carcinoma (NSCLC)		FALSE		FALSE		FALSE	Positive	6.2	Low
1205	Lung Adenocarcinoma	G12V	TRUE		FALSE		FALSE	Positive	10.8	Low
1206	Lung Adenocarcinoma	G12R	TRUE		FALSE		FALSE	Positive	6.2	Low
1207	Lung squamous cell carcinoma		FALSE		FALSE		FALSE	Positive	22.3	High
1208	Lung Adenocarcinoma		FALSE	E57Gfs*106	TRUE		FALSE	Positive	28.5	High
1209	Lung squamous cell carcinoma		FALSE		FALSE	H274R	FALSE	Positive	13.1	Low
1210	Lung Adenocarcinoma		FALSE		FALSE		FALSE	Negative	4.6	Low
1211	Lung squamous cell carcinoma		FALSE		FALSE	G158C	FALSE	Positive	25.4	High
1212	Lung squamous cell carcinoma		FALSE		FALSE		FALSE	NA	13.1	Low
1213	Non-small cell lung carcinoma (NSCLC)	G12A	TRUE		FALSE		FALSE	Positive	7.7	Low
1214	Lung Adenocarcinoma	G12D	TRUE		FALSE		FALSE	Positive	5.4	Low
1215	Lung squamous cell carcinoma		FALSE		FALSE	G480W	TRUE	Positive	14.6	Low
1216	Lung Adenocarcinoma	L19F	TRUE		FALSE		FALSE	Positive	46.2	High
1217	Lung Adenocarcinoma		FALSE		FALSE		FALSE	Positive	3.1	Low
1218	Lung Adenocarcinoma		FALSE		FALSE		FALSE	NA	6.9	Low
1219	Lung squamous cell carcinoma		FALSE	Q170*	TRUE		FALSE	Positive	27.7	High
1220	Lung squamous cell carcinoma		FALSE		FALSE		FALSE	Positive	23.8	High
1221	Lung Adenocarcinoma		FALSE		FALSE		FALSE	Positive	1.5	Low
1222	Lung squamous cell carcinoma		FALSE		FALSE		FALSE	Positive	18.5	High
1223	Non-small cell lung carcinoma (NSCLC)		FALSE		FALSE		FALSE	Positive	14.6	Low
1224	Lung Adenocarcinoma	G12D	TRUE		FALSE		FALSE	NA	2.3	Low
1225	Lung Adenocarcinoma		FALSE		FALSE		FALSE	Positive	7.7	Low
1226	Lung squamous cell carcinoma		FALSE		FALSE		FALSE	Positive	13.8	Low
1227	Lung squamous cell carcinoma	G12C	TRUE		FALSE		FALSE	Positive	6.2	Low
1228	Lung squamous cell carcinoma		FALSE		FALSE		FALSE	Positive	17.7	High
1229	Lung Adenocarcinoma	G12C	TRUE		FALSE		FALSE	Negative	12.3	Low
1230	Non-small cell lung carcinoma (NSCLC)		FALSE		FALSE		FALSE	Positive	32.3	High
1231	Lung Adenocarcinoma	G12C	TRUE		FALSE		FALSE	Positive	12.3	Low
1232	Lung Adenocarcinoma		FALSE	C151Pfs*11	TRUE		FALSE	Positive	20.8	High
1233	Lung Adenocarcinoma		FALSE		FALSE		FALSE	Negative	4.6	Low
1234	Lung Adenocarcinoma		FALSE		FALSE		FALSE	Positive	3.1	Low
1235	Non-small cell lung carcinoma (NSCLC)		FALSE		FALSE	Q217_F220del	FALSE	NA	15.4	Low
1236	Lung Adenocarcinoma		FALSE		FALSE		FALSE	Positive	19.2	High
1237	Lung Adenocarcinoma	G12D	TRUE		FALSE		FALSE	Positive	16.2	High
1238	Lung Adenocarcinoma		FALSE		FALSE		FALSE	Negative	9.2	Low
1239	Lung squamous cell carcinoma		FALSE		FALSE		FALSE	Positive	14.6	Low
1240	Non-small cell lung carcinoma (NSCLC)	G12C	TRUE		FALSE		FALSE	Positive	17.7	High
1241	Lung Adenocarcinoma		FALSE		FALSE		FALSE	Negative	9.2	Low
1242	Lung Adenocarcinoma	G12V	TRUE		FALSE		FALSE	Positive	27.7	High
1243	Lung Adenocarcinoma	G12V	TRUE		FALSE	S275del	FALSE	Negative	10.8	Low
1244	Lung Adenocarcinoma	G12D	TRUE		FALSE		FALSE	Positive	12.3	Low
1245	Non-small cell lung carcinoma (NSCLC)		FALSE		FALSE		FALSE	NA	20.8	High
1246	Lung Adenocarcinoma		FALSE		FALSE		FALSE	Positive	17.7	High
1247	Lung Adenocarcinoma		FALSE		FALSE		FALSE	Positive	29.2	High
1248	Lung Adenocarcinoma		FALSE	G268W	FALSE		FALSE	Positive	53.9	High
1249	Lung Adenocarcinoma		FALSE		FALSE	G462W	FALSE	Negative	56.9	High
1250	Lung Adenocarcinoma	G12V	TRUE		FALSE		FALSE	Positive	20.8	High
1251	Lung Adenocarcinoma		FALSE		FALSE		FALSE	Negative	6.9	Low
1252	Lung Adenocarcinoma	G12D	TRUE		FALSE		FALSE	Positive	26.2	High
1253	Lung squamous cell carcinoma		FALSE		FALSE		FALSE	Positive	18.5	High
1254	Lung Adenocarcinoma	G12C	TRUE		FALSE	W591S	FALSE	Positive	25.4	High
1255	Lung Adenocarcinoma		FALSE		FALSE		FALSE	Positive	9.2	Low
1256	Lung Adenocarcinoma	G12A	TRUE	P217Lfs*47	TRUE	H274R	FALSE	Negative	10	Low
1257	Lung Adenocarcinoma		FALSE		FALSE		FALSE	Positive	20.8	High
1258	Lung Adenocarcinoma		FALSE		FALSE		FALSE	Positive	8.5	Low
1259	Lung Adenocarcinoma	G12D	TRUE		FALSE		FALSE	Positive	13.1	Low
1260	Lung Adenocarcinoma		FALSE		FALSE		FALSE	Negative	10.8	Low
1261	Lung Adenocarcinoma		FALSE		FALSE		FALSE	Positive	9.2	Low
1262	Non-small cell lung carcinoma (NSCLC)		FALSE		FALSE		FALSE	Positive	5.4	Low
1263	Lung Adenocarcinoma		FALSE		FALSE		FALSE	Negative	10	Low
1264	Non-small cell lung carcinoma (NSCLC)		FALSE		FALSE		FALSE	Negative	20.8	High
1265	Lung squamous cell carcinoma		FALSE		FALSE		FALSE	Positive	10.8	Low
1266	Lung Adenocarcinoma		FALSE		FALSE		FALSE	Positive	10.8	Low
1267	Lung Adenocarcinoma		FALSE		FALSE	I416F	FALSE	Positive	14.6	Low
1268	Lung Adenocarcinoma		FALSE		FALSE		FALSE	Positive	12.3	Low
1269	Lung Adenocarcinoma	G12V	TRUE	H174Y	FALSE		FALSE	NA	13.1	Low
1270	Lung squamous cell carcinoma		FALSE		FALSE		FALSE	Positive	10.8	Low
1271	Lung Adenocarcinoma	G12V	TRUE		FALSE		FALSE	Negative	6.2	Low
1272	Lung Adenocarcinoma	G12C	TRUE		FALSE		FALSE	Positive	3.1	Low
1273	Lung squamous cell carcinoma		FALSE		FALSE		FALSE	Positive	12.3	Low
1274	Non-small cell lung carcinoma (NSCLC)		FALSE		FALSE		FALSE	Positive	60.8	High
1275	Non-small cell lung carcinoma (NSCLC)	Q61L	TRUE		FALSE		FALSE	Positive	13.8	Low
1276	Non-small cell lung carcinoma (NSCLC)		FALSE	Splice Site Disruption	TRUE		FALSE	Positive	17.7	High
1277	Lung Adenocarcinoma		FALSE		FALSE		FALSE	Negative	4.6	Low
1278	NSCLC (non-squamous)	G12C	TRUE	E33*	TRUE		FALSE	Positive	9.2	Low
1279	Lung squamous cell carcinoma		FALSE		FALSE		FALSE	Positive	11.5	Low
1280	Lung squamous cell carcinoma		FALSE		FALSE		FALSE	NA	14.6	Low
1281	Lung squamous cell carcinoma		FALSE		FALSE		FALSE	NA	11.5	Low
1282	Lung Adenocarcinoma		FALSE		FALSE		FALSE	Negative	10.8	Low
1283	Lung squamous cell carcinoma		FALSE		FALSE		FALSE	Positive	26.2	High
1284	Non-small cell lung carcinoma (NSCLC)		FALSE		FALSE		FALSE	Negative	23.8	High
1285	Lung Adenocarcinoma		FALSE		FALSE		FALSE	Positive	9.2	Low
1286	Lung Adenocarcinoma		FALSE		FALSE		FALSE	Positive	23.1	High
1287	Lung Adenocarcinoma		FALSE		FALSE		FALSE	Positive	19.2	High
1288	Lung squamous cell carcinoma		FALSE		FALSE		FALSE	Positive	26.9	High
1289	Lung Adenocarcinoma	G12A	TRUE		FALSE		FALSE	Positive	13.1	Low
1290	Lung Adenocarcinoma		FALSE		FALSE		FALSE	Negative	12.3	Low
1291	Lung Adenocarcinoma		FALSE	Splice Site Disruption	TRUE	E198*	TRUE	Positive	6.2	Low
1292	NSCLC (non-squamous)		FALSE		FALSE		FALSE	NA	5.4	Low
1293	Lung squamous cell carcinoma		FALSE		FALSE		FALSE	Positive	41.5	High
1294	Lung squamous cell carcinoma		FALSE		FALSE		FALSE	Positive	16.2	High
1295	Lung squamous cell carcinoma		FALSE		FALSE		FALSE	Positive	12.3	Low
1296	Lung squamous cell carcinoma		FALSE		FALSE		FALSE	Positive	11.5	Low
1297	Lung squamous cell carcinoma		FALSE		FALSE		FALSE	Positive	12.3	Low
1298	Lung squamous cell carcinoma		FALSE		FALSE		FALSE	Positive	14.6	Low
1299	Non-small cell lung carcinoma (NSCLC)		FALSE		FALSE		FALSE	Positive	6.9	Low
1300	Lung Adenocarcinoma	G12V	TRUE		FALSE		FALSE	NA	3.1	Low
1301	Lung Adenocarcinoma	G12C	TRUE	L164P	FALSE		FALSE	Positive	10.8	Low
1302	Lung Adenocarcinoma	G12D	TRUE		FALSE		FALSE	Positive	10.8	Low
1303	Lung squamous cell carcinoma		FALSE		FALSE		FALSE	Positive	13.8	Low
1304	Lung Adenocarcinoma		FALSE		FALSE		FALSE	Positive	7.7	Low
1305	Lung squamous cell carcinoma		FALSE		FALSE		FALSE	Negative	7.7	Low
1306	Lung Adenocarcinoma		FALSE		FALSE		FALSE	Positive	6.9	Low
1307	Lung squamous cell carcinoma		FALSE		FALSE		FALSE	Negative	12.3	Low
1308	Lung Adenocarcinoma	G12V	TRUE		FALSE		FALSE	NA	13.8	Low
1309	Lung large cell neuroendocrine carcinoma		FALSE		FALSE		FALSE	Negative	10	Low
1310	Lung squamous cell carcinoma		FALSE		FALSE		FALSE	Negative	21.5	High
1311	Lung Adenocarcinoma	G12A	TRUE	P281Rfs*6	TRUE		FALSE	Positive	8.5	Low
1312	Lung Adenocarcinoma	G12C	TRUE		FALSE		FALSE	Positive	7.7	Low
1313	Lung Adenocarcinoma		FALSE		FALSE		FALSE	Negative	6.9	Low
1314	Lung Adenocarcinoma		FALSE		FALSE		FALSE	Positive	6.2	Low
1315	Non-small cell lung carcinoma (NSCLC)	G12C	TRUE		FALSE		FALSE	Positive	15.4	Low
1316	Lung Adenocarcinoma		FALSE		FALSE		FALSE	Positive	22.3	High
1317	Lung squamous cell carcinoma		FALSE		FALSE		FALSE	Positive	13.8	Low
1318	Lung Adenocarcinoma		FALSE		FALSE		FALSE	Negative	6.2	Low
1319	Lung Adenocarcinoma		FALSE		FALSE		FALSE	Negative	9.2	Low
1320	Lung Adenocarcinoma		FALSE		FALSE		FALSE	Negative	33.8	High
1321	Non-small cell lung carcinoma (NSCLC)	G12D	TRUE		FALSE		FALSE	Positive	10	Low
1322	Lung Adenocarcinoma		FALSE		FALSE		FALSE	Positive	8.5	Low
1323	Lung Adenocarcinoma		FALSE		FALSE		FALSE	Positive	12.3	Low
1324	Non-small cell lung carcinoma (NSCLC)		FALSE		FALSE		FALSE	Negative	4.6	Low
1325	Lung Adenocarcinoma		FALSE		FALSE		FALSE	NA	3.1	Low
1326	Lung Adenocarcinoma		FALSE		FALSE		FALSE	Positive	7.7	Low
1327	Lung Adenocarcinoma		FALSE		FALSE		FALSE	Negative	10	Low
1328	Lung Adenocarcinoma	G12V	TRUE		FALSE		FALSE	Positive	17.7	High
1329	Lung Adenocarcinoma		FALSE		FALSE	G480W	TRUE	Positive	7.7	Low
1330	Lung Adenocarcinoma		FALSE		FALSE		FALSE	Positive	10.8	Low
1331	Lung Adenocarcinoma	G12C	TRUE		FALSE		FALSE	Positive	20.8	High
1332	Lung Adenocarcinoma		FALSE		FALSE		FALSE	Positive	23.8	High
1333	Lung Adenocarcinoma		FALSE		FALSE		FALSE	Positive	11.5	Low
1334	Lung Adenocarcinoma	G12V	TRUE		FALSE		FALSE	Negative	8.5	Low
1335	Lung Adenocarcinoma		FALSE		FALSE		FALSE	Positive	8.5	Low
1336	Lung squamous cell carcinoma		FALSE		FALSE		FALSE	Positive	20	High
1337	Lung squamous cell carcinoma		FALSE		FALSE		FALSE	Positive	16.9	High
1338	Lung squamous cell carcinoma		FALSE		FALSE		FALSE	Positive	12.3	Low
1339	Lung squamous cell carcinoma		FALSE		FALSE		FALSE	Positive	10	Low
1340	Lung Adenocarcinoma	G12V	TRUE		FALSE		FALSE	Positive	10	Low
1341	Non-small cell lung carcinoma (NSCLC)		FALSE		FALSE		FALSE	Positive	17.7	High
1342	Lung squamous cell carcinoma		FALSE		FALSE		FALSE	Positive	7.7	Low
1343	Lung Adenocarcinoma		FALSE		FALSE		FALSE	Negative	11.5	Low
1344	Lung Adenocarcinoma	G12C	TRUE	Splice Site Disruption	TRUE	G127Vfs*30	TRUE	Negative	11.5	Low
1345	Lung squamous cell carcinoma		FALSE		FALSE		FALSE	Negative	18.5	High
1346	Lung Adenocarcinoma		FALSE		FALSE		FALSE	Negative	5.4	Low
1347	Lung squamous cell carcinoma		FALSE		FALSE		FALSE	Positive	13.8	Low
1348	Lung squamous cell carcinoma		FALSE		FALSE		FALSE	Negative	18.5	High
1349	Lung adenosquamous carcinoma		FALSE		FALSE		FALSE	Positive	3.1	Low
1350	Lung Adenocarcinoma		FALSE		FALSE		FALSE	Negative	7.7	Low
1351	Lung squamous cell carcinoma		FALSE		FALSE		FALSE	NA	3.8	Low
1352	Lung Adenocarcinoma		FALSE		FALSE		FALSE	Negative	7.7	Low
1353	Lung squamous cell carcinoma	G12C	TRUE	D53Gfs*110	TRUE		FALSE	Positive	10.8	Low
1354	Lung Adenocarcinoma		FALSE		FALSE		FALSE	Positive	6.2	Low
1355	Lung Adenocarcinoma		FALSE		FALSE		FALSE	Positive	2.3	Low
1356	Lung large cell neuroendocrine carcinoma		FALSE		FALSE		FALSE	Positive	9.2	Low
1357	Lung Adenocarcinoma		FALSE		FALSE		FALSE	Negative	8.5	Low
1358	Lung squamous cell carcinoma		FALSE		FALSE	E542*	TRUE	Positive	14.6	Low
1359	Lung Adenocarcinoma		FALSE	Splice Site Disruption	TRUE		FALSE	Positive	24.6	High
1360	Lung Adenocarcinoma	G12V	TRUE		FALSE		FALSE	NA	5.4	Low
1361	Lung Adenocarcinoma	G12C	TRUE	E165*	TRUE	R272L	FALSE	Positive	11.5	Low
1362	Lung Adenocarcinoma		FALSE		FALSE	Splice Site Disruption	TRUE	NA	50	High
1363	Lung Adenocarcinoma	G12A	TRUE		FALSE	R260L	FALSE	Positive	14.6	Low
1364	Non-small cell lung carcinoma (NSCLC)		FALSE	P280Rfs*5	TRUE		FALSE	Negative	28.5	High
1365	Lung Adenocarcinoma	G12C	TRUE	G56W	TRUE	T330P	FALSE	Negative	13.8	Low
1366	Lung Adenocarcinoma	Q61H	TRUE		FALSE		FALSE	Positive	20	High
1367	Lung squamous cell carcinoma		FALSE		FALSE		FALSE	Positive	16.9	High
1368	Lung squamous cell carcinoma	G12D	TRUE		FALSE		FALSE	Positive	6.9	Low
1369	Lung Adenocarcinoma	G12C	TRUE		FALSE	R272H	FALSE	NA	20.8	High
1370	Lung squamous cell carcinoma		FALSE		FALSE		FALSE	Positive	18.5	High
1371	Lung squamous cell carcinoma		FALSE		FALSE		FALSE	Positive	14.6	Low
1372	Lung Adenocarcinoma		FALSE	W239S	FALSE		FALSE	Positive	20.8	High
1373	Lung squamous cell carcinoma		FALSE		FALSE		FALSE	Positive	15.4	Low
1374	Lung Adenocarcinoma	Q70*	FALSE		FALSE		FALSE	Negative	4.6	Low
1375	Lung Adenocarcinoma	G12D	TRUE		FALSE		FALSE	Positive	36.9	High
1376	Lung Adenocarcinoma	G12C	TRUE		FALSE		FALSE	Positive	13.1	Low
1377	Lung squamous cell carcinoma		FALSE		FALSE		FALSE	Positive	17.7	High
1378	Lung Adenocarcinoma		FALSE		FALSE		FALSE	Positive	9.2	Low
1379	Lung Adenocarcinoma		FALSE		FALSE		FALSE	Positive	9.2	Low
1380	Non-small cell lung carcinoma (NSCLC)	G12A	TRUE		FALSE	V271Cfs*6	TRUE	Positive	53.9	High
1381	Lung Adenocarcinoma	G12V	TRUE		FALSE		FALSE	Positive	26.2	High
1382	Lung Adenocarcinoma		FALSE		FALSE		FALSE	Positive	3.1	Low
1383	Lung squamous cell carcinoma		FALSE		FALSE		FALSE	NA	11.5	Low
1384	Lung Adenocarcinoma		FALSE		FALSE	L17Q	FALSE	NA	4.6	Low
1385	Lung Adenocarcinoma		FALSE		FALSE	Y525C	FALSE	Positive	30.8	High
1386	Lung Adenocarcinoma		FALSE		FALSE		FALSE	Positive	23.1	High
1387	Lung squamous cell carcinoma		FALSE		FALSE		FALSE	Positive	12.3	Low
1388	Lung squamous cell carcinoma		FALSE		FALSE		FALSE	Positive	16.2	High
1389	Lung Adenocarcinoma		FALSE		FALSE		FALSE	Positive	7.7	Low
1390	Lung squamous cell carcinoma		FALSE		FALSE		FALSE	Positive	14.6	Low
1391	Lung squamous cell carcinoma		FALSE		FALSE		FALSE	Positive	20	High
1392	Lung Adenocarcinoma		FALSE		FALSE		FALSE	Positive	7.7	Low
1393	Lung Adenocarcinoma		FALSE		FALSE		FALSE	Negative	12.3	Low
1394	Lung Adenocarcinoma		FALSE		FALSE		FALSE	Positive	2.3	Low
1395	Lung Adenocarcinoma		FALSE		FALSE		FALSE	Positive	14.6	Low
1396	Lung squamous cell carcinoma		FALSE		FALSE		FALSE	Negative	14.6	Low
1397	Lung Adenocarcinoma		FALSE		FALSE		FALSE	Negative	44.6	High
1398	Lung squamous cell carcinoma		FALSE		FALSE	D526N	FALSE	Negative	25.4	High
1399	Non-small cell lung carcinoma (NSCLC)		FALSE		FALSE	A321Gfs*29	TRUE	Positive	25.4	High
1400	Non-small cell lung carcinoma (NSCLC)		FALSE		FALSE		FALSE	Positive	4.6	Low
1401	Lung Adenocarcinoma	G12C	TRUE		FALSE		FALSE	Positive	20.8	High
1402	Lung Adenocarcinoma	G12A	TRUE		FALSE		FALSE	Positive	10.8	Low
1403	Lung Adenocarcinoma		FALSE		FALSE		FALSE	Positive	22.3	High
1404	Lung Adenocarcinoma	G12D	TRUE		FALSE		FALSE	Negative	10.8	Low
1405	Lung Adenocarcinoma		FALSE		FALSE		FALSE	Positive	12.3	Low
1406	Lung Adenocarcinoma		FALSE		FALSE		FALSE	Positive	5.4	Low
1407	Non-small cell lung carcinoma (NSCLC)		FALSE		FALSE		FALSE	Positive	7.7	Low
1408	Lung Adenocarcinoma		FALSE		FALSE	Y473Wfs*25	TRUE	Negative	15.4	Low
1409	Lung Adenocarcinoma		FALSE		FALSE	G419R	FALSE	Positive	24.6	High
1410	Lung Adenocarcinoma		FALSE		FALSE		FALSE	Negative	6.2	Low
1411	Lung Adenocarcinoma	G12V	TRUE	K41*	TRUE	G333D	FALSE	Negative	10	Low
1412	Lung squamous cell carcinoma		FALSE		FALSE		FALSE	Positive	16.2	High
1413	Non-small cell lung carcinoma (NSCLC)		FALSE	S216F S240L	TRUE		FALSE	Positive	10.8	Low
1414	Lung Adenocarcinoma	G12V	TRUE		FALSE		FALSE	Positive	0.8	Low
1415	Lung Adenocarcinoma		FALSE		FALSE		FALSE	Positive	7.7	Low
1416	Lung Adenocarcinoma		FALSE		FALSE		FALSE	Positive	6.2	Low
1417	Lung Adenocarcinoma	G12A	TRUE		FALSE		FALSE	Negative	58.5	High
1418	Lung Adenocarcinoma	G12V	TRUE		FALSE		FALSE	Positive	14.6	Low
1419	Lung squamous cell carcinoma		FALSE		FALSE		FALSE	Positive	15.4	Low
1420	Non-small cell lung carcinoma (NSCLC)	G12C	TRUE		FALSE	Q315H	FALSE	Positive	66.2	High
1421	Lung Adenocarcinoma		FALSE		FALSE	W450L	FALSE	Positive	26.9	High
1422	Lung adenosquamous carcinoma		FALSE		FALSE	A376D	FALSE	Positive	16.2	High
1423	Lung Adenocarcinoma		FALSE	Splice Site Disruption	TRUE	C273R	FALSE	Positive	6.9	Low
1424	Lung squamous cell carcinoma		FALSE		FALSE		FALSE	Negative	11.5	Low
1425	Lung squamous cell carcinoma		FALSE		FALSE		FALSE	Positive	8.5	Low
1426	Non-small cell lung carcinoma (NSCLC)		FALSE		FALSE		FALSE	Negative	14.6	Low
1427	Lung Adenocarcinoma	G12C	TRUE		FALSE		FALSE	Negative	10.8	Low
1428	Lung Adenocarcinoma	G12S	TRUE		FALSE		FALSE	Positive	2.3	Low
1429	Lung Adenocarcinoma	G13D	TRUE	V63Kfs*99	TRUE	T588Qfs*7	TRUE	Positive	7.7	Low
1430	Lung Adenocarcinoma	G12C	TRUE		FALSE		FALSE	Positive	10	Low
1431	Lung Adenocarcinoma		FALSE		FALSE		FALSE	Positive	43.9	High
1432	Lung Adenocarcinoma		FALSE		FALSE		FALSE	Positive	10	Low
1433	Non-small cell lung carcinoma (NSCLC)	G12C	TRUE	D194Y	TRUE	Splice Site Disruption	TRUE	Positive	6.9	Low
1434	Non-small cell lung carcinoma (NSCLC)	G12C	TRUE	G56W	TRUE	E446*	TRUE	Positive	14.6	Low
1435	Lung Adenocarcinoma	G12A	TRUE		FALSE		FALSE	Positive	11.5	Low
1436	Lung Adenocarcinoma	G13C	TRUE		FALSE		FALSE	Positive	51.5	High
1437	Lung Adenocarcinoma	G12C	TRUE	K97*	TRUE	K108E	FALSE	Positive	9.2	Low
1438	Lung squamous cell carcinoma		FALSE		FALSE		FALSE	Positive	16.9	High
1439	Lung Adenocarcinoma		FALSE		FALSE		FALSE	Positive	5.4	Low
1440	Lung squamous cell carcinoma	L56V	FALSE		FALSE		FALSE	Positive	11.5	Low
1441	Lung Adenocarcinoma		FALSE	I161S	FALSE	Y443C	FALSE	Positive	10.8	Low
1442	Lung Adenocarcinoma	G12C	TRUE		FALSE		FALSE	Positive	16.2	High
1443	Lung Adenocarcinoma		FALSE		FALSE		FALSE	Positive	25.4	High
1444	Lung squamous cell carcinoma		FALSE		FALSE		FALSE	Positive	10.8	Low
1445	Lung squamous cell carcinoma		FALSE		FALSE		FALSE	Positive	20	High
1446	Non-small cell lung carcinoma (NSCLC)		FALSE		FALSE		FALSE	Positive	11.5	Low
1447	Lung Adenocarcinoma	G12A	TRUE		FALSE		FALSE	Positive	12.3	Low
1448	Lung Adenocarcinoma	G12C	TRUE		FALSE		FALSE	Positive	11.5	Low
1449	Lung Adenocarcinoma		FALSE	W308Cfs*28	TRUE		FALSE	Positive	13.1	Low
1450	Lung Adenocarcinoma		FALSE		FALSE		FALSE	Positive	6.9	Low
1451	Lung squamous cell carcinoma	G12D	TRUE		FALSE		FALSE	Positive	6.9	Low
1452	Lung squamous cell carcinoma		FALSE		FALSE		FALSE	Positive	8.5	Low
1453	Lung squamous cell carcinoma		FALSE		FALSE		FALSE	Positive	6.9	Low
1454	Lung squamous cell carcinoma		FALSE		FALSE	G186S	FALSE	Positive	27.7	High
1455	Lung Adenocarcinoma		FALSE		FALSE		FALSE	Positive	6.2	Low
1456	Non-small cell lung carcinoma (NSCLC)		FALSE		FALSE		FALSE	Positive	22.3	High
1457	Lung Adenocarcinoma		FALSE		FALSE		FALSE	Positive	9.2	Low
1458	Lung Adenocarcinoma	G12C	TRUE		FALSE		FALSE	Positive	14.6	Low
1459	Lung squamous cell carcinoma		FALSE		FALSE		FALSE	Positive	10	Low
1460	Lung squamous cell carcinoma		FALSE		FALSE	V239L	FALSE	Positive	12.3	Low
1461	Lung Adenocarcinoma		FALSE		FALSE		FALSE	NA	5.4	Low
1462	Lung squamous cell carcinoma		FALSE		FALSE		FALSE	Positive	30	High
1463	Lung squamous cell carcinoma		FALSE		FALSE		FALSE	Positive	5.4	Low
1464	Lung Adenocarcinoma	G12C	TRUE		FALSE		FALSE	NA	4.6	Low
1465	NSCLC (non-squamous)		FALSE		FALSE		FALSE	Negative	8.5	Low
1466	Lung squamous cell carcinoma		FALSE		FALSE		FALSE	Positive	16.2	High
1467	Lung squamous cell carcinoma		FALSE		FALSE		FALSE	Positive	3.8	Low
1468	Lung Adenocarcinoma		FALSE		FALSE	M409*	TRUE	NA	10	Low
1469	Lung Adenocarcinoma	G12V	TRUE		FALSE		FALSE	Positive	14.6	Low
1470	Lung Adenocarcinoma		FALSE		FALSE		FALSE	Negative	0.1	Low
1471	Lung Adenocarcinoma		FALSE		FALSE		FALSE	Positive	14.6	Low
1472	Lung Adenocarcinoma		FALSE		FALSE		FALSE	Positive	7.7	Low
1473	Lung Adenocarcinoma		FALSE		FALSE		FALSE	Negative	3.8	Low
1474	Lung Adenocarcinoma		FALSE		FALSE		FALSE	Positive	11.5	Low
1475	Lung Adenocarcinoma		FALSE		FALSE		FALSE	Negative	3.8	Low
1476	Lung squamous cell carcinoma		FALSE		FALSE		FALSE	Positive	16.9	High
1477	Non-small cell lung carcinoma (NSCLC)		FALSE		FALSE		FALSE	Positive	9.2	Low
1478	Non-small cell lung carcinoma (NSCLC)		FALSE		FALSE		FALSE	Positive	4.6	Low
1479	Lung Adenocarcinoma		FALSE		FALSE	E218*	TRUE	Positive	30.8	High
1480	Lung Adenocarcinoma	G12D	TRUE		FALSE		FALSE	Positive	4.6	Low
1481	Lung Adenocarcinoma		FALSE		FALSE		FALSE	Positive	6.9	Low
1482	Lung Adenocarcinoma		FALSE		FALSE		FALSE	Positive	10	Low
1483	Non-small cell lung carcinoma (NSCLC)		FALSE		FALSE		FALSE	Positive	10	Low
1484	Non-small cell lung carcinoma (NSCLC)	G12D	TRUE		FALSE		FALSE	Positive	16.9	High
1485	Lung Adenocarcinoma	G12D	TRUE		FALSE		FALSE	Negative	6.2	Low
1486	Non-small cell lung carcinoma (NSCLC)		FALSE		FALSE		FALSE	Positive	26.2	High
1487	Lung Adenocarcinoma		FALSE		FALSE		FALSE	Positive	7.7	Low
1488	Lung Adenocarcinoma	G12A	TRUE		FALSE		FALSE	Positive	20	High
1489	Lung Adenocarcinoma	G12V	TRUE		FALSE		FALSE	Positive	16.2	High
1490	Non-small cell lung carcinoma (NSCLC)		FALSE		FALSE		FALSE	Positive	10	Low
1491	Lung squamous cell carcinoma		FALSE		FALSE		FALSE	Negative	153.1	High
1492	Lung Adenocarcinoma	G12C	TRUE		FALSE		FALSE	Negative	20	High
1493	Lung Adenocarcinoma		FALSE		FALSE		FALSE	Positive	12.3	Low
1494	Lung Adenocarcinoma	G12V	TRUE		FALSE		FALSE	Positive	16.2	High
1495	Lung Adenocarcinoma	G12C	TRUE		FALSE		FALSE	Positive	9.2	Low
1496	Lung Adenocarcinoma		FALSE		FALSE		FALSE	Positive	7.7	Low
1497	Lung Adenocarcinoma	G12A	TRUE	P281Rfs*6	TRUE	G367S G462W	FALSE	Negative	22.3	High
1498	Lung Adenocarcinoma	G12C	TRUE		FALSE		FALSE	Positive	2.3	Low
1499	Lung Adenocarcinoma		FALSE	Q214*	TRUE		FALSE	Positive	15.4	Low
1500	Lung Adenocarcinoma		FALSE		FALSE		FALSE	Positive	6.9	Low
1501	Lung Adenocarcinoma		FALSE		FALSE		FALSE	Positive	12.3	Low
1502	Lung Adenocarcinoma	G12V	TRUE		FALSE		FALSE	Positive	23.1	High
1503	Non-small cell lung carcinoma (NSCLC)	G12A	TRUE		FALSE		FALSE	Positive	4.6	Low
1504	Lung Adenocarcinoma		FALSE		FALSE		FALSE	Positive	4.6	Low
1505	Lung Adenocarcinoma		FALSE		FALSE		FALSE	Positive	40.8	High
1506	Lung Adenocarcinoma		FALSE		FALSE		FALSE	Positive	5.4	Low
1507	Lung Adenocarcinoma		FALSE	E57Gfs*106	TRUE		FALSE	Positive	11.5	Low
1508	Lung squamous cell carcinoma		FALSE		FALSE		FALSE	Positive	16.2	High
1509	Lung squamous cell carcinoma		FALSE		FALSE		FALSE	Negative	20	High
1510	Lung Adenocarcinoma	G12V	TRUE		FALSE		FALSE	Positive	5.4	Low
1511	Non-small cell lung carcinoma (NSCLC)		FALSE		FALSE		FALSE	Positive	69.2	High
1512	Lung Adenocarcinoma	G12C	TRUE		FALSE		FALSE	Positive	14.6	Low
1513	Lung Adenocarcinoma	G12D	TRUE		FALSE		FALSE	Positive	16.2	High
1514	Lung Adenocarcinoma		FALSE		FALSE		FALSE	Positive	6.2	Low
1515	Lung Adenocarcinoma	D33E	TRUE		FALSE		FALSE	Negative	16.2	High
1516	Lung Adenocarcinoma		FALSE		FALSE		FALSE	Positive	4.6	Low
1517	Lung Adenocarcinoma		FALSE		FALSE		FALSE	Positive	13.8	Low
1518	Lung Adenocarcinoma		FALSE		FALSE	N113K	FALSE	Positive	15.4	Low
1519	Lung Adenocarcinoma		FALSE		FALSE		FALSE	Positive	10.8	Low
1520	Lung Adenocarcinoma	G12C	TRUE		FALSE		FALSE	NA	20	High
1521	Lung Adenocarcinoma		FALSE		FALSE		FALSE	Positive	6.9	Low
1522	Lung squamous cell carcinoma		FALSE		FALSE		FALSE	Positive	8.5	Low
1523	Lung Adenocarcinoma	G12C	TRUE		FALSE		FALSE	Positive	13.1	Low
1524	Non-small cell lung carcinoma (NSCLC)		FALSE		FALSE		FALSE	Negative	17.7	High
1525	Non-small cell lung carcinoma (NSCLC)		FALSE		FALSE		FALSE	Positive	11.5	Low
1526	Lung squamous cell carcinoma		FALSE		FALSE		FALSE	Positive	12.3	Low
1527	Lung large cell neuroendocrine carcinoma		FALSE	Y60Sfs*4	TRUE		FALSE	NA	28.5	High
1528	Lung squamous cell carcinoma		FALSE		FALSE		FALSE	NA	13.1	Low
1529	Lung Adenocarcinoma		FALSE	E265*	TRUE		FALSE	Positive	4.6	Low
1530	Lung Adenocarcinoma		FALSE		FALSE	A191T	FALSE	Negative	16.9	High
1531	Lung Adenocarcinoma	G12C	TRUE		FALSE		FALSE	Positive	10.8	Low
1532	Non-small cell lung carcinoma (NSCLC)		FALSE	Q37* R40L	TRUE	D294Y	FALSE	Negative	16.2	High
1533	Lung Adenocarcinoma	G12D	TRUE		FALSE		FALSE	Positive	5.4	Low
1534	Lung Adenocarcinoma	G12V	TRUE		FALSE		FALSE	Positive	13.1	Low
1535	Lung Adenocarcinoma	G12V	TRUE	N109Kfs*54	TRUE	G523V	FALSE	Negative	23.8	High
1536	Non-small cell lung carcinoma (NSCLC)		FALSE		FALSE		FALSE	Positive	8.5	Low
1537	Lung Adenocarcinoma		FALSE		FALSE		FALSE	Positive	18.5	High
1538	Lung Adenocarcinoma	G13D	TRUE	D237Y	FALSE		FALSE	Negative	15.4	Low
1539	Lung Adenocarcinoma		FALSE		FALSE	G480W	TRUE	NA	12.3	Low
1540	Lung Adenocarcinoma		FALSE		FALSE		FALSE	Positive	8.5	Low
1541	Lung squamous cell carcinoma		FALSE		FALSE		FALSE	Negative	11.5	Low
1542	Lung squamous cell carcinoma		FALSE		FALSE		FALSE	Positive	6.9	Low
1543	Lung squamous cell carcinoma		FALSE		FALSE		FALSE	Positive	24.6	High
1544	Lung squamous cell carcinoma		FALSE		FALSE		FALSE	Positive	23.8	High
1545	Lung Adenocarcinoma		FALSE		FALSE		FALSE	Negative	7.7	Low
1546	Lung Adenocarcinoma	G12C	TRUE		FALSE		FALSE	Positive	20.8	High
1547	Lung squamous cell carcinoma		FALSE		FALSE		FALSE	Positive	16.9	High
1548	Lung Adenocarcinoma	G12V	TRUE		FALSE		FALSE	Positive	26.9	High
1549	Lung Adenocarcinoma	G12C	TRUE	E145*	TRUE	G477V	FALSE	NA	8.5	Low
1550	Lung squamous cell carcinoma		FALSE		FALSE	R470C	TRUE	Positive	13.1	Low
1551	Non-small cell lung carcinoma (NSCLC)		FALSE		FALSE	M133I	FALSE	Positive	21.5	High
1552	Lung Adenocarcinoma	G13C	TRUE		FALSE		FALSE	Positive	21.5	High
1553	Lung Adenocarcinoma	G12C	TRUE		FALSE		FALSE	Positive	26.9	High
1554	Lung Adenocarcinoma		FALSE		FALSE	G364C	FALSE	Positive	26.2	High
1555	Lung Adenocarcinoma	Q61H	TRUE		FALSE		FALSE	NA	13.1	Low
1556	Lung Adenocarcinoma	G12V	TRUE		FALSE		FALSE	Positive	21.5	High
1557	Lung Adenocarcinoma	Q61H	TRUE		FALSE		FALSE	Positive	13.8	Low
1558	Lung Adenocarcinoma		FALSE		FALSE		FALSE	Positive	2.3	Low
1559	Lung squamous cell carcinoma		FALSE		FALSE		FALSE	Positive	9.2	Low
1560	Lung squamous cell carcinoma		FALSE		FALSE		FALSE	Positive	24.6	High
1561	Lung Adenocarcinoma		FALSE		FALSE		FALSE	Positive	10.8	Low
1562	Lung Adenocarcinoma	G12C	TRUE		FALSE		FALSE	Positive	13.8	Low
1563	Lung Adenocarcinoma		FALSE		FALSE		FALSE	Positive	37.7	High
1564	Lung Adenocarcinoma		FALSE	Splice Site Disruption	TRUE		FALSE	Negative	5.4	Low
1565	Lung Adenocarcinoma	G12A	TRUE		FALSE		FALSE	Positive	3.1	Low
1566	Lung Adenocarcinoma		FALSE		FALSE		FALSE	Positive	18.5	High
1567	Lung Adenocarcinoma	Q61H	TRUE		FALSE		FALSE	Positive	1.5	Low
1568	Lung squamous cell carcinoma		FALSE		FALSE		FALSE	Positive	12.3	Low
1569	Lung Adenocarcinoma	G12C	TRUE		FALSE		FALSE	Negative	6.9	Low
1570	Lung squamous cell carcinoma		FALSE		FALSE		FALSE	Positive	30	High
1571	Lung Adenocarcinoma		FALSE		FALSE		FALSE	Positive	10	Low
1572	Lung Adenocarcinoma		FALSE		FALSE		FALSE	Positive	6.2	Low
1573	Lung Adenocarcinoma		FALSE	W308L	FALSE	R71L	FALSE	Negative	12.3	Low
1574	Lung Adenocarcinoma		FALSE		FALSE		FALSE	Positive	7.7	Low
1575	Lung Adenocarcinoma		FALSE		FALSE		FALSE	Positive	19.2	High
1576	Lung squamous cell carcinoma		FALSE		FALSE		FALSE	Positive	16.9	High
1577	Lung squamous cell carcinoma		FALSE		FALSE		FALSE	Negative	10	Low
1578	Lung Adenocarcinoma		FALSE		FALSE	G379V	FALSE	Negative	10.8	Low
1579	Lung Adenocarcinoma		FALSE		FALSE		FALSE	Positive	6.9	Low
1580	Lung Adenocarcinoma		FALSE		FALSE		FALSE	Positive	2.3	Low
1581	Non-small cell lung carcinoma (NSCLC)		FALSE		FALSE		FALSE	NA	16.9	High
1582	Lung Adenocarcinoma	G12A	TRUE		FALSE		FALSE	Positive	18.5	High
1583	Non-small cell lung carcinoma (NSCLC)	G12D	TRUE	G288W	FALSE	V79F	FALSE	Positive	13.8	Low
1584	Lung squamous cell carcinoma		FALSE		FALSE		FALSE	Positive	20	High
1585	Lung Adenocarcinoma		FALSE		FALSE		FALSE	Negative	3.1	Low
1586	Lung Adenocarcinoma	G12D	TRUE		FALSE		FALSE	Positive	18.5	High
1587	Non-small cell lung carcinoma (NSCLC)		FALSE		FALSE		FALSE	Positive	11.5	Low
1588	Lung squamous cell carcinoma		FALSE		FALSE		FALSE	NA	8.5	Low
1589	Lung Adenocarcinoma	G12C	TRUE		FALSE		FALSE	Positive	17.7	High
1590	Lung squamous cell carcinoma		FALSE		FALSE		FALSE	Positive	11.5	Low
1591	Lung Adenocarcinoma		FALSE		FALSE		FALSE	Negative	14.6	Low
1592	Lung squamous cell carcinoma		FALSE		FALSE		FALSE	Positive	13.8	Low
1593	Lung squamous cell carcinoma		FALSE		FALSE		FALSE	Negative	10	Low
1594	Lung Adenocarcinoma	G12V	TRUE		FALSE		FALSE	Positive	20.8	High
1595	Non-small cell lung carcinoma (NSCLC)	G12V	TRUE		FALSE	Q284L	FALSE	Positive	44.6	High
1596	Lung Adenocarcinoma		FALSE	Splice Site Disruption	TRUE		FALSE	Negative	11.5	Low
1597	Lung Adenocarcinoma		FALSE		FALSE		FALSE	Positive	30	High
1598	Lung Adenocarcinoma		FALSE		FALSE		FALSE	Positive	10.8	Low
1599	Lung Adenocarcinoma	G12C	TRUE		FALSE		FALSE	Positive	30	High
1600	Lung squamous cell carcinoma		FALSE		FALSE		FALSE	Positive	1.5	Low
1601	Lung squamous cell carcinoma		FALSE		FALSE		FALSE	NA	6.2	Low
1602	Lung large cell neuroendocrine carcinoma		FALSE		FALSE		FALSE	Positive	14.6	Low
1603	Lung Adenocarcinoma		FALSE		FALSE		FALSE	Negative	12.3	Low
1604	Lung Adenocarcinoma		FALSE		FALSE		FALSE	Negative	36.2	High
1605	Lung Adenocarcinoma		FALSE	E165* E223*	TRUE		FALSE	Negative	20	High
1606	Lung Adenocarcinoma		FALSE	Splice Site Disruption	TRUE	R260L	FALSE	Negative	25.4	High
1607	Lung squamous cell carcinoma		FALSE		FALSE		FALSE	Positive	12.3	Low
1608	Lung Adenocarcinoma	G12V	TRUE		FALSE		FALSE	Positive	5.4	Low
1609	Non-small cell lung carcinoma (NSCLC)		FALSE		FALSE		FALSE	Positive	33.1	High
1610	Lung squamous cell carcinoma		FALSE		FALSE		FALSE	Positive	15.4	Low
1611	Lung Adenocarcinoma	G12C	TRUE		FALSE		FALSE	Positive	37.7	High
1612	Non-small cell lung carcinoma (NSCLC)		FALSE		FALSE		FALSE	Negative	10.8	Low
1613	Lung Adenocarcinoma		FALSE		FALSE		FALSE	Negative	6.2	Low
1614	Lung Adenocarcinoma		FALSE	Splice Site Disruption	TRUE	S182R	FALSE	Positive	28.5	High
1615	Lung Adenocarcinoma		FALSE		FALSE		FALSE	Positive	2.3	Low
1616	Lung Adenocarcinoma	G13D	TRUE		FALSE		FALSE	Positive	6.9	Low
1617	Lung Adenocarcinoma		FALSE	W239*	TRUE		FALSE	Negative	28.5	High
1618	Lung Adenocarcinoma		FALSE		FALSE	Y329F	FALSE	Positive	26.9	High
1619	Non-small cell lung carcinoma (NSCLC)		FALSE		FALSE		FALSE	Positive	43.1	High
1620	Lung Adenocarcinoma		FALSE	W308C	TRUE	G364V	FALSE	Positive	69.2	High
1621	Lung Adenocarcinoma		FALSE		FALSE		FALSE	Negative	6.2	Low
1622	Lung Adenocarcinoma	G12C	TRUE		FALSE		FALSE	Positive	9.2	Low
1623	Non-small cell lung carcinoma (NSCLC)		FALSE		FALSE		FALSE	Negative	4.6	Low
1624	Lung Adenocarcinoma	G12D	TRUE		FALSE		FALSE	Negative	8.5	Low
1625	Lung Adenocarcinoma		FALSE		FALSE	K323Rfs*5	TRUE	Positive	33.1	High
1626	Lung squamous cell carcinoma		FALSE		FALSE		FALSE	Negative	10	Low
1627	Lung Adenocarcinoma		FALSE		FALSE		FALSE	Positive	7.7	Low
1628	Lung Adenocarcinoma	G12V	TRUE	K84*	TRUE		FALSE	Negative	9.2	Low
1629	Lung Adenocarcinoma		FALSE		FALSE		FALSE	Negative	6.9	Low
1630	Lung Adenocarcinoma		FALSE		FALSE		FALSE	Positive	10	Low
1631	Non-small cell lung carcinoma (NSCLC)		FALSE		FALSE		FALSE	Positive	5.4	Low
1632	Lung Adenocarcinoma		FALSE		FALSE		FALSE	Positive	12.3	Low
1633	Lung squamous cell carcinoma		FALSE		FALSE		FALSE	Positive	10.8	Low
1634	Lung Adenocarcinoma		FALSE		FALSE		FALSE	Positive	7.7	Low
1635	Lung Adenocarcinoma		FALSE		FALSE	Splice Site Disruption	TRUE	Negative	27.7	High
1636	Lung squamous cell carcinoma		FALSE		FALSE		FALSE	Negative	23.8	High
1637	Lung squamous cell carcinoma		FALSE		FALSE		FALSE	Positive	12.3	Low
1638	Lung squamous cell carcinoma		FALSE		FALSE		FALSE	Positive	10	Low
1639	Lung Adenocarcinoma		FALSE		FALSE		FALSE	Positive	17.7	High
1640	Lung Adenocarcinoma		FALSE		FALSE		FALSE	Positive	5.4	Low
1641	Lung Adenocarcinoma	G12C	TRUE		FALSE		FALSE	NA	21.5	High
1642	Lung Adenocarcinoma		FALSE		FALSE		FALSE	Positive	20.8	High
1643	Lung Adenocarcinoma	G12A	TRUE	G163C	FALSE		FALSE	Negative	10.8	Low
1644	Non-small cell lung carcinoma (NSCLC)		FALSE		FALSE		FALSE	NA	6.9	Low
1645	Non-small cell lung carcinoma (NSCLC)		FALSE		FALSE	R554Qfs*41	TRUE	NA	27.7	High
1646	Lung Adenocarcinoma		FALSE		FALSE		FALSE	Negative	5.4	Low
1647	Lung Adenocarcinoma		FALSE		FALSE		FALSE	Positive	5.4	Low
1648	Lung Adenocarcinoma		FALSE		FALSE		FALSE	Negative	4.6	Low
1649	Lung squamous cell carcinoma		FALSE		FALSE		FALSE	Positive	18.5	High
1650	Non-small cell lung carcinoma (NSCLC)	G12V	TRUE	I35Tfs*16	TRUE	R483P	FALSE	Negative	16.2	High
1651	Lung Adenocarcinoma	G12V	TRUE		FALSE		FALSE	Positive	1.5	Low
1652	Lung Adenocarcinoma		FALSE	R297K	FALSE	P278S	TRUE	Positive	23.1	High
1653	Non-small cell lung carcinoma (NSCLC)	G12C	TRUE		FALSE		FALSE	Positive	4.6	Low
1654	Non-small cell lung carcinoma (NSCLC)		FALSE		FALSE		FALSE	Positive	3.1	Low
1655	Non-small cell lung carcinoma (NSCLC)		FALSE		FALSE		FALSE	Positive	75.4	High
1656	Lung Adenocarcinoma		FALSE		FALSE		FALSE	Negative	5.4	Low
1657	Lung Adenocarcinoma	G12D	TRUE		FALSE		FALSE	Negative	3.1	Low
1658	Lung Adenocarcinoma		FALSE		FALSE		FALSE	Positive	19.2	High
1659	Lung Adenocarcinoma		FALSE		FALSE		FALSE	Negative	2.3	Low
1660	Non-small cell lung carcinoma (NSCLC)	G12A	TRUE		FALSE	S102L	TRUE	NA	20.8	High
1661	Lung squamous cell carcinoma		FALSE		FALSE		FALSE	Positive	27.7	High
1662	Lung squamous cell carcinoma		FALSE		FALSE		FALSE	NA	19.2	High
1663	Lung Adenocarcinoma	G12A	TRUE		FALSE		FALSE	Positive	11.5	Low
1664	Lung Adenocarcinoma		FALSE		FALSE		FALSE	Positive	30	High
1665	Lung Adenocarcinoma	G12C	TRUE	Splice Site Disruption	TRUE	E219K	FALSE	Positive	8.5	Low
1666	Lung squamous cell carcinoma		FALSE		FALSE		FALSE	Positive	10	Low
1667	Lung Adenocarcinoma		FALSE		FALSE		FALSE	Positive	18.5	High
1668	Lung Adenocarcinoma	G13D	TRUE		FALSE		FALSE	Positive	22.3	High
1669	Lung Adenocarcinoma		FALSE		FALSE		FALSE	Positive	6.2	Low
1670	Lung Adenocarcinoma		FALSE		FALSE		FALSE	Negative	21.5	High
1671	Lung squamous cell carcinoma		FALSE		FALSE		FALSE	Positive	13.1	Low
1672	Non-small cell lung carcinoma (NSCLC)		FALSE	C418W	FALSE		FALSE	Positive	12.3	Low
1673	Lung squamous cell carcinoma		FALSE		FALSE		FALSE	Positive	6.9	Low
1674	Non-small cell lung carcinoma (NSCLC)		FALSE		FALSE		FALSE	Positive	13.8	Low
1675	Lung Adenocarcinoma		FALSE	Q37*	TRUE	W403C	FALSE	Positive	16.9	High
1676	Lung Adenocarcinoma		FALSE		FALSE		FALSE	Positive	4.6	Low
1677	Lung Adenocarcinoma		FALSE	E33*	TRUE		FALSE	Negative	23.8	High
1678	Lung Adenocarcinoma		FALSE		FALSE		FALSE	Positive	23.8	High
1679	Lung Adenocarcinoma	G12A	TRUE		FALSE		FALSE	Positive	5.4	Low
1680	Lung squamous cell carcinoma		FALSE		FALSE		FALSE	Negative	6.9	Low
1681	Lung squamous cell carcinoma		FALSE		FALSE		FALSE	Positive	14.6	Low
1682	Lung Adenocarcinoma		FALSE		FALSE		FALSE	Positive	12.3	Low
1683	Non-small cell lung carcinoma (NSCLC)	G12A	TRUE		FALSE		FALSE	Positive	20	High
1684	Lung Adenocarcinoma	G12V	TRUE	P281Rfs*6	TRUE	G509R	FALSE	Negative	16.2	High
1685	Lung squamous cell carcinoma		FALSE		FALSE		FALSE	Positive	16.9	High
1686	Lung Adenocarcinoma		FALSE		FALSE		FALSE	Positive	23.1	High
1687	Lung Adenocarcinoma		FALSE		FALSE		FALSE	Positive	5.4	Low
1688	Lung squamous cell carcinoma		FALSE		FALSE		FALSE	Positive	11.5	Low
1689	Lung Adenocarcinoma	G12V	TRUE		FALSE		FALSE	Negative	26.9	High
1690	Lung Adenocarcinoma		FALSE		FALSE		FALSE	Positive	24.6	High
1691	Lung Adenocarcinoma		FALSE		FALSE		FALSE	Positive	14.6	Low
1692	Lung squamous cell carcinoma		FALSE		FALSE		FALSE	Positive	16.9	High
1693	Non-small cell lung carcinoma (NSCLC)		FALSE		FALSE		FALSE	Negative	13.1	Low
1694	Lung Adenocarcinoma	G12V	TRUE		FALSE	Q315*	TRUE	Positive	7.7	Low
1695	Lung squamous cell carcinoma		FALSE		FALSE		FALSE	Positive	21.5	High
1696	Non-small cell lung carcinoma (NSCLC)		FALSE		FALSE		FALSE	Positive	5.4	Low
1697	Lung Adenocarcinoma		FALSE		FALSE		FALSE	Positive	13.8	Low
1698	Lung Adenocarcinoma	G12C	TRUE		FALSE		FALSE	Positive	4.6	Low
1699	Lung Adenocarcinoma		FALSE		FALSE		FALSE	Positive	11.5	Low
1700	Non-small cell lung carcinoma (NSCLC)		FALSE		FALSE		FALSE	Positive	5.4	Low
1701	Lung squamous cell carcinoma		FALSE		FALSE	E307K	FALSE	NA	22.3	High
1702	Lung squamous cell carcinoma		FALSE		FALSE		FALSE	Negative	16.9	High
1703	Lung Adenocarcinoma		FALSE		FALSE		FALSE	Negative	10	Low
1704	Lung Adenocarcinoma	G12V	TRUE		FALSE		FALSE	Negative	1.5	Low
1705	Lung Adenocarcinoma	G12V	TRUE		FALSE		FALSE	Positive	18.5	High
1706	Lung Adenocarcinoma		FALSE		FALSE		FALSE	Positive	6.9	Low
1707	Lung Adenocarcinoma	G12C	TRUE		FALSE		FALSE	Positive	20	High
1708	Lung squamous cell carcinoma		FALSE		FALSE		FALSE	Positive	26.9	High
1709	Non-small cell lung carcinoma (NSCLC)		FALSE		FALSE		FALSE	Positive	11.5	Low
1710	Lung squamous cell carcinoma		FALSE		FALSE		FALSE	Positive	4.6	Low
1711	Lung squamous cell carcinoma		FALSE		FALSE	E488Q	FALSE	Negative	29.2	High
1712	Lung Adenocarcinoma		FALSE	P281Rfs*6	TRUE		FALSE	NA	30	High
1713	Non-small cell lung carcinoma (NSCLC)		FALSE		FALSE		FALSE	Negative	15.4	Low
1714	Lung Adenocarcinoma		FALSE		FALSE	W252L	FALSE	Positive	31.5	High
1715	Non-small cell lung carcinoma (NSCLC)	G12C	TRUE		FALSE		FALSE	NA	14.6	Low
1716	Non-small cell lung carcinoma (NSCLC)		FALSE	K48Nfs*3	TRUE	A63S	FALSE	Positive	17.7	High
1717	Lung Adenocarcinoma		FALSE		FALSE		FALSE	Negative	17.7	High
1718	Lung Adenocarcinoma	G12V	TRUE		FALSE		FALSE	Positive	11.5	Low
1719	Lung Adenocarcinoma		FALSE		FALSE	E138*	TRUE	Negative	19.2	High
1720	Lung Adenocarcinoma	G12C	TRUE		FALSE		FALSE	Positive	36.2	High
1721	Lung Adenocarcinoma		FALSE		FALSE		FALSE	Positive	4.6	Low
1722	Non-small cell lung carcinoma (NSCLC)		FALSE		FALSE		FALSE	Positive	12.3	Low
1723	Lung Adenocarcinoma	G12C	TRUE		FALSE		FALSE	Positive	6.9	Low
1724	Lung Adenocarcinoma		FALSE		FALSE		FALSE	Positive	7.7	Low
1725	Lung squamous cell carcinoma		FALSE		FALSE		FALSE	NA	29.2	High
1726	Lung Adenocarcinoma	G12D	TRUE	T230Gfs*37	TRUE		FALSE	Positive	16.9	High
1727	Lung Adenocarcinoma		FALSE		FALSE		FALSE	Positive	5.4	Low
1728	Lung Adenocarcinoma		FALSE		FALSE		FALSE	Positive	9.2	Low
1729	Lung Adenocarcinoma	G12V	TRUE		FALSE		FALSE	Positive	9.2	Low
1730	Lung Adenocarcinoma	G12C	TRUE		FALSE		FALSE	Positive	6.9	Low
1731	Non-small cell lung carcinoma (NSCLC)		FALSE		FALSE		FALSE	Positive	4.6	Low
1732	Non-small cell lung carcinoma (NSCLC)		FALSE	P281Rfs*6	TRUE		FALSE	Negative	30.8	High
1733	Lung squamous cell carcinoma		FALSE		FALSE		FALSE	Positive	7.7	Low
1734	Lung Adenocarcinoma		FALSE		FALSE		FALSE	Positive	21.5	High
1735	Lung Adenocarcinoma	G12A	TRUE	I267Mfs*20	TRUE		FALSE	Negative	13.1	Low
1736	Lung Adenocarcinoma		FALSE	H174P	FALSE	G509R	FALSE	Positive	12.3	Low
1737	Lung Adenocarcinoma	G12C	TRUE		FALSE		FALSE	Positive	25.4	High
1738	Lung squamous cell carcinoma		FALSE		FALSE		FALSE	Negative	16.9	High
1739	Lung Adenocarcinoma		FALSE		FALSE		FALSE	Positive	6.2	Low
1740	Non-small cell lung carcinoma (NSCLC)		FALSE		FALSE		FALSE	Negative	17.7	High
1741	Lung squamous cell carcinoma		FALSE		FALSE		FALSE	Negative	20	High
1742	Lung Adenocarcinoma	G12V	TRUE		FALSE	Q530*	TRUE	Negative	20	High
1743	Lung Adenocarcinoma		FALSE		FALSE	G332Afs*68	TRUE	Negative	2.3	Low
1744	Lung Adenocarcinoma		FALSE		FALSE	G571S	FALSE	Positive	53.1	High
1745	Non-small cell lung carcinoma (NSCLC)		FALSE		FALSE		FALSE	Positive	20.8	High
1746	Lung Adenocarcinoma	G12C	TRUE		FALSE		FALSE	Positive	14.6	Low
1747	Lung Adenocarcinoma		FALSE	Splice Site Disruption	TRUE		FALSE	Positive	11.5	Low
1748	Lung Adenocarcinoma	G12D	TRUE		FALSE		FALSE	Negative	8.5	Low
1749	Lung Adenocarcinoma	G12V	TRUE	K175N D176Y	FALSE	D422G	FALSE	Positive	7.7	Low
1750	Lung Adenocarcinoma		FALSE		FALSE		FALSE	NA	0.8	Low
1751	Non-small cell lung carcinoma (NSCLC)		FALSE		FALSE		FALSE	NA	26.2	High
1752	Lung Adenocarcinoma		FALSE		FALSE		FALSE	Negative	5.4	Low
1753	Lung Adenocarcinoma		FALSE	D30Pfs*126	TRUE	G430C	TRUE	Positive	39.2	High
1754	Lung Adenocarcinoma	G13C	TRUE		FALSE		FALSE	Positive	8.5	Low
1755	Lung Adenocarcinoma	G12A	TRUE		FALSE		FALSE	Positive	19.2	High
1756	Lung Adenocarcinoma		FALSE		FALSE		FALSE	Negative	16.9	High
1757	Lung Adenocarcinoma		FALSE		FALSE		FALSE	Positive	4.6	Low
1758	Lung Adenocarcinoma	G12C	TRUE	D194N	FALSE		FALSE	Positive	10.8	Low
1759	Lung Adenocarcinoma		FALSE	R384W	FALSE		FALSE	Positive	27.7	High
1760	Lung Adenocarcinoma		FALSE		FALSE		FALSE	NA	21.5	High
1761	Lung squamous cell carcinoma		FALSE		FALSE		FALSE	NA	3.8	Low
1762	Lung Adenocarcinoma		FALSE		FALSE		FALSE	NA	25.4	High
1763	Lung Adenocarcinoma	G12V	TRUE	D194Y	TRUE		FALSE	Positive	9.2	Low
1764	Lung Adenocarcinoma	G12A	TRUE		FALSE		FALSE	Positive	9.2	Low
1765	Lung Adenocarcinoma	G12C	TRUE		FALSE		FALSE	Positive	9.2	Low
1766	Non-small cell lung carcinoma (NSCLC)	G12D	TRUE		FALSE		FALSE	Positive	22.3	High
1767	Lung Adenocarcinoma	G12C	TRUE	S271Efs*14	TRUE	E117V	FALSE	Positive	13.8	Low
1768	Lung squamous cell carcinoma		FALSE		FALSE	W252C	FALSE	Positive	21.5	High
1769	Lung Adenocarcinoma		FALSE		FALSE		FALSE	Negative	7.7	Low
1770	Lung Adenocarcinoma		FALSE		FALSE	R362P	FALSE	Negative	14.6	Low
1771	Lung Adenocarcinoma		FALSE		FALSE		FALSE	Positive	12.3	Low
1772	Lung Adenocarcinoma	G12D	TRUE	F204Lfs*84	TRUE		FALSE	Negative	3.1	Low
1773	Lung Adenocarcinoma	G12C	TRUE	E98*	TRUE		FALSE	Positive	9.2	Low
1774	Lung Adenocarcinoma		FALSE		FALSE		FALSE	Positive	6.2	Low
1775	Lung Adenocarcinoma		FALSE		FALSE	G476E	FALSE	Positive	20.8	High
1776	Lung Adenocarcinoma	G12D	TRUE		FALSE		FALSE	Positive	13.8	Low
1777	Lung Adenocarcinoma		FALSE	P281Rfs*6	TRUE	G332C	FALSE	Positive	24.6	High
1778	Lung Adenocarcinoma		FALSE		FALSE		FALSE	Negative	9.2	Low
1779	Lung Adenocarcinoma		FALSE		FALSE		FALSE	Negative	3.1	Low
1780	Lung Adenocarcinoma	G12S	TRUE		FALSE		FALSE	Positive	11.5	Low
1781	Lung squamous cell carcinoma		FALSE		FALSE		FALSE	Negative	5.4	Low
1782	Lung Adenocarcinoma		FALSE		FALSE		FALSE	Positive	9.2	Low
1783	Non-small cell lung carcinoma (NSCLC)		FALSE	G58C	FALSE		FALSE	Positive	49.2	High
1784	Lung Adenocarcinoma		FALSE		FALSE	H436R	FALSE	Positive	26.2	High
1785	Lung Adenocarcinoma		FALSE		FALSE		FALSE	Negative	10	Low
1786	Lung Adenocarcinoma	G12C	TRUE		FALSE		FALSE	Positive	16.2	High
1787	Lung Adenocarcinoma		FALSE		FALSE	R362Q	FALSE	NA	17.7	High
1788	Lung Adenocarcinoma		FALSE	D194Y	TRUE		FALSE	Positive	22.3	High
1789	Lung Adenocarcinoma		FALSE		FALSE		FALSE	NA	13.8	Low
1790	Lung Adenocarcinoma	G12V	TRUE		FALSE		FALSE	NA	20	High
1791	Lung Adenocarcinoma		FALSE		FALSE		FALSE	Negative	2.3	Low
1792	Lung Adenocarcinoma	G12D	TRUE		FALSE		FALSE	Positive	11.5	Low
1793	Lung Adenocarcinoma		FALSE	E120*	TRUE		FALSE	Positive	22.3	High
1794	Lung Adenocarcinoma		FALSE		FALSE	E258*	TRUE	Positive	9.2	Low
1795	Lung Adenocarcinoma	G12D	TRUE		FALSE		FALSE	Negative	9.2	Low
1796	Lung squamous cell carcinoma		FALSE		FALSE		FALSE	Positive	34.6	High
1797	Lung Adenocarcinoma	G12V	TRUE		FALSE		FALSE	Negative	16.2	High
1798	Lung Adenocarcinoma	G12V	TRUE	N109Mfs*20	TRUE	W450*	TRUE	Negative	12.3	Low
1799	Lung Adenocarcinoma		FALSE	H174P	FALSE	R507L	FALSE	Positive	20.8	High
1800	Lung Adenocarcinoma		FALSE		FALSE		FALSE	Positive	3.8	Low
1801	Lung Adenocarcinoma	Q61L	TRUE		FALSE		FALSE	Positive	14.6	Low
1802	Non-small cell lung carcinoma (NSCLC)		FALSE		FALSE		FALSE	Negative	37.7	High
1803	Lung Adenocarcinoma		FALSE		FALSE	Q92*	TRUE	Positive	20.8	High
1804	Lung Adenocarcinoma		FALSE		FALSE		FALSE	Positive	16.2	High
1805	Lung squamous cell carcinoma		FALSE		FALSE		FALSE	Positive	25.4	High
1806	Lung Adenocarcinoma	G12A	TRUE	P217Rfs*70	TRUE	G477C	FALSE	Negative	9.2	Low
1807	Lung Adenocarcinoma		FALSE		FALSE		FALSE	Positive	13.1	Low
1808	Lung Adenocarcinoma	A146V	TRUE	G171Afs*116	TRUE		FALSE	Negative	41.5	High
1809	Lung squamous cell carcinoma		FALSE		FALSE	D422N	TRUE	NA	23.1	High
1810	Lung squamous cell carcinoma		FALSE		FALSE		FALSE	Positive	8.5	Low
1811	Lung squamous cell carcinoma		FALSE		FALSE		FALSE	Positive	20.8	High
1812	Non-small cell lung carcinoma (NSCLC)		FALSE		FALSE		FALSE	Positive	47.7	High
1813	Lung Adenocarcinoma	Q61H	TRUE		FALSE		FALSE	Positive	6.2	Low
1814	Lung Adenocarcinoma		FALSE		FALSE	M550*	TRUE	Positive	30.8	High
1815	Lung squamous cell carcinoma		FALSE		FALSE		FALSE	Positive	9.2	Low
1816	Lung squamous cell carcinoma		FALSE		FALSE		FALSE	Positive	10	Low
1817	Lung Adenocarcinoma		FALSE	E223*	TRUE	D389Y	TRUE	Positive	17.7	High
1818	Lung Adenocarcinoma		FALSE	Splice Site Disruption	TRUE	R362Pfs*50	TRUE	Positive	63.1	High
1819	Lung Adenocarcinoma		FALSE		FALSE	H274R	FALSE	Negative	51.5	High
1820	Lung Adenocarcinoma	Q61H	TRUE		FALSE		FALSE	Positive	26.2	High
1821	Lung squamous cell carcinoma		FALSE		FALSE		FALSE	Positive	17.7	High
1822	Lung Adenocarcinoma	Q61H	TRUE		FALSE		FALSE	NA	8.5	Low
1823	Lung Adenocarcinoma		FALSE		FALSE		FALSE	NA	16.9	High
1824	Lung Adenocarcinoma	G12V	TRUE		FALSE		FALSE	Positive	9.2	Low
1825	Lung Adenocarcinoma	G12R	TRUE		FALSE	G367Afs*33	TRUE	Negative	11.5	Low
1826	Lung Adenocarcinoma		FALSE	G196C	FALSE		FALSE	Positive	40	High
1827	Lung Adenocarcinoma		FALSE		FALSE		FALSE	Negative	7.7	Low
1828	Lung squamous cell carcinoma		FALSE		FALSE		FALSE	Positive	24.6	High
1829	Lung Adenocarcinoma		FALSE		FALSE		FALSE	NA	29.2	High
1830	Lung Adenocarcinoma		FALSE		FALSE		FALSE	Positive	0.8	Low
1831	Lung squamous cell carcinoma		FALSE		FALSE		FALSE	Negative	13.8	Low
1832	Lung Adenocarcinoma	G12C	TRUE		FALSE	N414I	FALSE	Positive	13.8	Low
1833	Lung Adenocarcinoma		FALSE		FALSE		FALSE	Negative	6.9	Low
1834	Lung Adenocarcinoma	G12C	TRUE		FALSE		FALSE	Positive	5.4	Low
1835	Lung squamous cell carcinoma		FALSE		FALSE		FALSE	Negative	17.7	High
1836	Lung Adenocarcinoma		FALSE		FALSE		FALSE	NA	9.2	Low
1837	Lung squamous cell carcinoma		FALSE		FALSE		FALSE	NA	10	Low
1838	Non-small cell lung carcinoma (NSCLC)		FALSE		FALSE		FALSE	Positive	18.5	High
1839	Lung Adenocarcinoma		FALSE		FALSE	V245F	FALSE	Negative	15.4	Low
1840	Lung Adenocarcinoma		FALSE		FALSE		FALSE	Negative	51.5	High
1841	Lung Adenocarcinoma		FALSE		FALSE		FALSE	Positive	4.6	Low
1842	Lung Adenocarcinoma		FALSE		FALSE		FALSE	NA	30	High
1843	Lung Adenocarcinoma	Q61H	TRUE		FALSE		FALSE	Negative	5.4	Low
1844	Lung Adenocarcinoma	G13C	TRUE		FALSE		FALSE	Positive	3.1	Low
1845	Lung Adenocarcinoma	G12C	TRUE	E145*	TRUE		FALSE	Negative	7.7	Low
1846	Lung Adenocarcinoma		FALSE		FALSE		FALSE	Negative	6.2	Low
1847	Lung squamous cell carcinoma		FALSE		FALSE		FALSE	Positive	85.4	High
1848	Lung Adenocarcinoma		FALSE		FALSE		FALSE	NA	5.4	Low
1849	Lung Adenocarcinoma	G12D	TRUE	Y36*	TRUE		FALSE	Negative	3.8	Low
1850	Lung squamous cell carcinoma		FALSE		FALSE	R71L	FALSE	Positive	13.8	Low
1851	Non-small cell lung carcinoma (NSCLC)		FALSE		FALSE		FALSE	Positive	10.8	Low
1852	Lung Adenocarcinoma		FALSE		FALSE		FALSE	Positive	12.3	Low
1853	Lung Adenocarcinoma		FALSE		FALSE	R362P	FALSE	Positive	18.5	High
1854	Lung squamous cell carcinoma		FALSE		FALSE	E219Q	FALSE	Positive	13.8	Low
1855	Lung Adenocarcinoma	A146T	TRUE	Splice Site Disruption A200S	TRUE		FALSE	Positive	36.9	High
1856	Lung Adenocarcinoma	G12C	TRUE		FALSE		FALSE	Positive	21.5	High
1857	Lung squamous cell carcinoma		FALSE		FALSE		FALSE	Positive	42.3	High
1858	Lung Adenocarcinoma		FALSE		FALSE		FALSE	Negative	17.7	High
1859	Lung Adenocarcinoma		FALSE		FALSE		FALSE	Positive	15.4	Low
1860	Lung Adenocarcinoma		FALSE	Q152*	TRUE	F211S	FALSE	Positive	14.6	Low
1861	Lung Adenocarcinoma		FALSE		FALSE		FALSE	Negative	6.2	Low
1862	Non-small cell lung carcinoma (NSCLC)		FALSE		FALSE		FALSE	Negative	18.5	High
1863	Lung Adenocarcinoma		FALSE	P281Rfs*6	TRUE		FALSE	Negative	6.9	Low
1864	Lung Adenocarcinoma	G12D	TRUE		FALSE		FALSE	Positive	1.5	Low
1865	Lung squamous cell carcinoma		FALSE		FALSE		FALSE	Negative	15.4	Low
1866	Lung Adenocarcinoma		FALSE	K84*	TRUE		FALSE	Positive	14.6	Low
1867	Lung Adenocarcinoma		FALSE		FALSE		FALSE	Positive	5.4	Low
1868	Lung squamous cell carcinoma		FALSE		FALSE		FALSE	Positive	13.8	Low
1869	Non-small cell lung carcinoma (NSCLC)		FALSE	G242V	TRUE		FALSE	Negative	14.6	Low
1870	Lung Adenocarcinoma	G12V	TRUE		FALSE		FALSE	Positive	8.5	Low
1871	Lung Adenocarcinoma	G12C	TRUE		FALSE	V453Wfs*5	TRUE	Positive	10	Low
1872	Lung Adenocarcinoma	G12C	TRUE		FALSE		FALSE	Positive	13.8	Low
1873	Lung Adenocarcinoma		FALSE		FALSE		FALSE	Negative	22.3	High
1874	Lung Adenocarcinoma		FALSE		FALSE	V568F	FALSE	Positive	13.8	Low
1875	Lung Adenocarcinoma		FALSE		FALSE	G524V	FALSE	Positive	40.8	High
1876	Lung squamous cell carcinoma		FALSE		FALSE		FALSE	Positive	36.9	High
1877	Lung squamous cell carcinoma		FALSE		FALSE		FALSE	Positive	13.1	Low
1878	Non-small cell lung carcinoma (NSCLC)		FALSE		FALSE	E69*	TRUE	Positive	39.2	High
1879	Lung Adenocarcinoma	G12C	TRUE		FALSE		FALSE	Negative	7.7	Low
1880	Lung Adenocarcinoma		FALSE		FALSE	R320W	FALSE	Positive	26.9	High
1881	Lung Adenocarcinoma		FALSE	K41*	TRUE	F305Lfs*44	TRUE	Positive	34.6	High
1882	Lung squamous cell carcinoma		FALSE		FALSE	Q265*	TRUE	NA	18.5	High
1883	Lung squamous cell carcinoma		FALSE		FALSE		FALSE	Negative	66.9	High
1884	Lung Adenocarcinoma		FALSE		FALSE		FALSE	Negative	49.2	High
1885	Lung Adenocarcinoma	Q61H	TRUE		FALSE	G186C	FALSE	Positive	28.5	High
1886	Lung squamous cell carcinoma		FALSE		FALSE		FALSE	Positive	13.1	Low
1887	Non-small cell lung carcinoma (NSCLC)	G12C	TRUE		FALSE		FALSE	Positive	23.1	High
1888	Lung Adenocarcinoma	Q61H	TRUE		FALSE		FALSE	Positive	19.2	High
1889	Lung Adenocarcinoma		FALSE		FALSE		FALSE	Negative	3.8	Low
1890	Lung Adenocarcinoma		FALSE		FALSE		FALSE	Positive	25.4	High
1891	Lung Adenocarcinoma	G12V	TRUE		FALSE	K97M	FALSE	Positive	30	High
1892	Lung squamous cell carcinoma		FALSE		FALSE		FALSE	Positive	25.4	High
1893	Lung Adenocarcinoma	Q61H	TRUE		FALSE	Splice Site Disruption	TRUE	Negative	13.8	Low
1894	Lung Adenocarcinoma	G12D	TRUE	K62*	TRUE	D479*	TRUE	Negative	5.4	Low
1895	Lung Adenocarcinoma	G12D	TRUE		FALSE		FALSE	Positive	14.6	Low
1896	Lung Adenocarcinoma	Q61H	TRUE		FALSE		FALSE	Positive	8.5	Low
1897	Lung Adenocarcinoma		FALSE		FALSE		FALSE	Positive	23.1	High
1898	Lung Adenocarcinoma		FALSE		FALSE		FALSE	Positive	12.3	Low
1899	Lung squamous cell carcinoma		FALSE		FALSE		FALSE	Positive	20	High
1900	Lung Adenocarcinoma	G12R	TRUE	Splice Site Disruption	TRUE		FALSE	Negative	15.4	Low
1901	Lung squamous cell carcinoma		FALSE		FALSE		FALSE	Positive	12.3	Low
1902	Lung Adenocarcinoma	G12V	TRUE	E199*	TRUE	E535*	TRUE	Positive	10	Low
1903	Lung squamous cell carcinoma		FALSE		FALSE		FALSE	Positive	20	High
1904	Lung Adenocarcinoma		FALSE		FALSE		FALSE	Positive	7.7	Low
1905	Lung Adenocarcinoma		FALSE		FALSE		FALSE	Negative	9.2	Low
1906	Lung Adenocarcinoma		FALSE		FALSE		FALSE	Positive	5.4	Low
1907	Non-small cell lung carcinoma (NSCLC)		FALSE		FALSE		FALSE	Positive	12.3	Low
1908	Large cell lung carcinoma		FALSE	Splice Site Disruption K44*	TRUE	G417V	FALSE	Positive	20.8	High
1909	Lung Adenocarcinoma	G12V	TRUE		FALSE		FALSE	Positive	6.9	Low
1910	Lung Adenocarcinoma		FALSE		FALSE		FALSE	Positive	22.3	High
1911	Lung Adenocarcinoma		FALSE		FALSE		FALSE	Positive	16.9	High
1912	Lung Adenocarcinoma	G12A	TRUE		FALSE		FALSE	Positive	8.5	Low
1913	Non-small cell lung carcinoma (NSCLC)		FALSE		FALSE		FALSE	Positive	16.2	High
1914	Lung Adenocarcinoma		FALSE		FALSE		FALSE	Positive	8.5	Low
1915	Lung Adenocarcinoma		FALSE		FALSE		FALSE	Positive	5.4	Low
1916	Lung Adenocarcinoma		FALSE		FALSE		FALSE	Positive	14.6	Low
1917	Lung squamous cell carcinoma		FALSE		FALSE	R459L	FALSE	Negative	22.3	High
1918	Lung Adenocarcinoma		FALSE		FALSE		FALSE	Positive	7.7	Low
1919	Lung Adenocarcinoma		FALSE		FALSE		FALSE	Positive	6.9	Low
1920	Non-small cell lung carcinoma (NSCLC)	G12A	TRUE		FALSE		FALSE	Positive	19.2	High
1921	Lung Adenocarcinoma		FALSE		FALSE		FALSE	Positive	3.8	Low
1922	Lung squamous cell carcinoma		FALSE		FALSE		FALSE	Positive	21.5	High
1923	Lung squamous cell carcinoma		FALSE		FALSE		FALSE	NA	34.6	High
1924	Lung squamous cell carcinoma		FALSE		FALSE		FALSE	Positive	8.5	Low
1925	Lung Adenocarcinoma		FALSE		FALSE		FALSE	Positive	4.6	Low
1926	Lung Adenocarcinoma	G12D	TRUE		FALSE		FALSE	Positive	14.6	Low
1927	Lung Adenocarcinoma	G12C	TRUE		FALSE		FALSE	Positive	15.4	Low
1928	Non-small cell lung carcinoma (NSCLC)		FALSE		FALSE		FALSE	Positive	3.8	Low
1929	Lung Adenocarcinoma		FALSE		FALSE	L281M	FALSE	Negative	17.7	High
1930	Lung Adenocarcinoma		FALSE		FALSE		FALSE	Positive	46.2	High
1931	Lung Adenocarcinoma	G12C	TRUE		FALSE		FALSE	Positive	26.9	High
1932	Lung Adenocarcinoma	G12A	TRUE		FALSE		FALSE	Negative	12.3	Low
1933	Lung Adenocarcinoma	G12V	TRUE		FALSE	P361Afs*54	TRUE	Positive	14.6	Low
1934	Lung squamous cell carcinoma		FALSE		FALSE		FALSE	Positive	16.2	High
1935	Lung squamous cell carcinoma		FALSE		FALSE		FALSE	Positive	12.3	Low
1936	Lung Adenocarcinoma		FALSE		FALSE		FALSE	Negative	31.5	High
1937	Lung Adenocarcinoma		FALSE		FALSE		FALSE	Positive	10.8	Low
1938	Lung squamous cell carcinoma		FALSE		FALSE		FALSE	Positive	3.1	Low
1939	Lung Adenocarcinoma		FALSE		FALSE		FALSE	Positive	3.1	Low
1940	Lung Adenocarcinoma	G12V	TRUE		FALSE		FALSE	Negative	12.3	Low
1941	Lung Adenocarcinoma	G12C	TRUE		FALSE		FALSE	Positive	25.4	High
1942	Lung squamous cell carcinoma		FALSE		FALSE		FALSE	Positive	16.9	High
1943	Lung Adenocarcinoma		FALSE		FALSE		FALSE	Positive	23.8	High
1944	Non-small cell lung carcinoma (NSCLC)		FALSE		FALSE		FALSE	Positive	9.2	Low
1945	Lung Adenocarcinoma		FALSE		FALSE		FALSE	Positive	8.5	Low
1946	Lung Adenocarcinoma		FALSE		FALSE	Y375K	FALSE	Negative	23.1	High
1947	Non-small cell lung carcinoma (NSCLC)		FALSE		FALSE		FALSE	NA	8.5	Low
1948	Lung Adenocarcinoma		FALSE	K311*	TRUE	P130S	FALSE	Positive	10.8	Low
1949	Lung Adenocarcinoma	G12F	TRUE		FALSE		FALSE	Positive	23.1	High
1950	Lung Adenocarcinoma	G12D	TRUE	G276Pfs*10	TRUE	E149*	TRUE	Positive	7.7	Low
1951	Non-small cell lung carcinoma (NSCLC)		FALSE		FALSE	A30E	FALSE	Positive	19.2	High
1952	Non-small cell lung carcinoma (NSCLC)		FALSE		FALSE		FALSE	Positive	13.1	Low
1953	Lung squamous cell carcinoma	G12C	TRUE		FALSE		FALSE	Positive	13.8	Low
1954	Lung Adenocarcinoma	G12V	TRUE		FALSE		FALSE	Negative	38.5	High
1955	Lung squamous cell carcinoma		FALSE		FALSE		FALSE	Positive	6.9	Low
1956	Lung Adenocarcinoma		FALSE		FALSE		FALSE	Positive	6.2	Low
1957	Lung Adenocarcinoma	G12C	TRUE		FALSE		FALSE	Positive	9.2	Low
1958	Lung Adenocarcinoma	G12D	TRUE	S299F	FALSE	G430C	TRUE	Negative	10	Low
1959	Lung squamous cell carcinoma		FALSE		FALSE		FALSE	Positive	16.2	High
1960	Lung Adenocarcinoma		FALSE		FALSE		FALSE	Positive	4.6	Low
1961	Lung Adenocarcinoma		FALSE		FALSE	Splice Site Disruption	TRUE	Positive	11.5	Low
1962	Lung Adenocarcinoma	Q61L	TRUE		FALSE		FALSE	Positive	39.2	High
1963	Non-small cell lung carcinoma (NSCLC)		FALSE		FALSE		FALSE	Negative	18.5	High
1964	Lung Adenocarcinoma		FALSE		FALSE		FALSE	Negative	10	Low
1965	Lung squamous cell carcinoma		FALSE		FALSE		FALSE	Positive	14.6	Low
1966	Lung Adenocarcinoma		FALSE	P281Rfs*6	TRUE	C196F	FALSE	Negative	29.2	High
1967	Lung Adenocarcinoma		FALSE		FALSE		FALSE	Negative	10.8	Low
1968	Lung squamous cell carcinoma		FALSE		FALSE		FALSE	Positive	20	High
1969	Lung squamous cell carcinoma		FALSE		FALSE		FALSE	Negative	16.2	High
1970	Lung Adenocarcinoma		FALSE		FALSE	S182Afs*48	TRUE	Positive	13.1	Low
1971	Lung Adenocarcinoma		FALSE		FALSE		FALSE	Negative	5.4	Low
1972	Lung squamous cell carcinoma		FALSE		FALSE		FALSE	Positive	16.9	High
1973	Lung Adenocarcinoma		FALSE		FALSE		FALSE	Positive	13.8	Low
1974	Lung squamous cell carcinoma		FALSE		FALSE		FALSE	Negative	20.8	High
1975	Non-small cell lung carcinoma (NSCLC)		FALSE		FALSE		FALSE	Positive	0.8	Low
1976	Lung squamous cell carcinoma		FALSE		FALSE		FALSE	Positive	16.2	High
1977	Lung Adenocarcinoma	G12C	TRUE		FALSE		FALSE	Negative	20.8	High
1978	Lung Adenocarcinoma		FALSE		FALSE		FALSE	Positive	6.9	Low
1979	Non-small cell lung carcinoma (NSCLC)		FALSE		FALSE		FALSE	Positive	5.4	Low
1980	Non-small cell lung carcinoma (NSCLC)		FALSE		FALSE		FALSE	Positive	3.8	Low
1981	Lung Adenocarcinoma	G12D	TRUE		FALSE		FALSE	Negative	10.8	Low
1982	Lung squamous cell carcinoma		FALSE		FALSE		FALSE	Negative	11.5	Low
1983	Lung squamous cell carcinoma		FALSE		FALSE		FALSE	Negative	23.8	High
1984	Non-small cell lung carcinoma (NSCLC)		FALSE		FALSE		FALSE	Positive	4.6	Low
1985	Lung Adenocarcinoma		FALSE		FALSE		FALSE	Negative	10.8	Low
1986	Lung Adenocarcinoma		FALSE		FALSE		FALSE	Positive	7.7	Low
1987	Lung Adenocarcinoma		FALSE		FALSE		FALSE	Positive	11.5	Low
1988	Lung squamous cell carcinoma		FALSE		FALSE		FALSE	Positive	4.6	Low
1989	Lung Adenocarcinoma		FALSE		FALSE		FALSE	Positive	5.4	Low
1990	Lung squamous cell carcinoma		FALSE		FALSE		FALSE	NA	13.8	Low
1991	Lung Adenocarcinoma		FALSE		FALSE		FALSE	Positive	7.7	Low
1992	Lung squamous cell carcinoma		FALSE		FALSE		FALSE	Positive	12.3	Low
1993	Lung Adenocarcinoma		FALSE		FALSE		FALSE	Positive	6.2	Low
1994	Lung Adenocarcinoma		FALSE		FALSE		FALSE	Negative	10	Low
1995	Lung Adenocarcinoma		FALSE		FALSE		FALSE	Positive	10	Low
1996	Lung squamous cell carcinoma		FALSE		FALSE		FALSE	Positive	20.8	High
1997	Non-small cell lung carcinoma (NSCLC)		FALSE		FALSE		FALSE	Negative	9.2	Low
1998	Lung squamous cell carcinoma	G12A	TRUE		FALSE		FALSE	Positive	11.5	Low
1999	Lung Adenocarcinoma		FALSE		FALSE		FALSE	Negative	9.2	Low
[truncated: 1,746 more rows]
